# Supplementary material for: Comparison of machine learning and deep learning models for evaluating suitable areas for premium teas in Yunnan, China
Source: PLoS One. 2023 Feb 24;18(2):e0282105. doi: 10.1371/journal.pone.0282105 (PMC9956044; doi:10.1371/journal.pone.0282105)
Supplement: S1 Table — (CSV) [file pone.0282105.s001.csv]

annual_mean_temperature	aspect	k	N	P	PH	slope	mist_belt	DEM	annual_mean_precipitation	annual_ mean_relative_humindity	soil_type	cropping_system
29203.40039	13.1381998	1.829	0.3793	0.1506	6.0279999	300.9639893	5	3137	71	59.7472992	14	20
30976.5	19.4845009	1.829	0.3793	0.1506	6.0279999	28.7397995	38	3182	71	59.7472992	14	20
30976.5	21.9144993	1.829	0.3793	0.1506	6.0279999	95.7106018	5	3312	71	60.5755005	14	20
32158.59961	14.6258001	1.829	0.3793	0.1506	6.0279999	302.4710083	42	3239	71	59.7472992	14	20
32749.59961	24.2171001	1.829	0.3793	0.1506	6.0279999	20.8544998	5	3328	71	60.1069984	14	20
32749.59961	13.5503998	1.829	0.3793	0.1506	6.0279999	85.2363968	5	3397	71	60.1069984	14	20
32749.59961	16.9023991	1.829	0.3793	0.1506	6.0279999	197.2409973	60	3168	71	60.2338982	14	20
32749.59961	14.2069998	1.228	0.1461	0.05673	4.948	108.4349976	5	3290	72	60.1069984	14	20
33931.69922	14.2069998	1.228	0.1461	0.05673	4.948	18.4349003	5	3137	71	58.9206009	68	20
34522.69922	13.2542	1.228	0.1461	0.05673	4.948	102.2649994	5	3196	71	59.7472992	14	20
34522.69922	14.2069998	1.228	0.1461	0.05673	4.948	18.4349003	5	3137	71	58.9206009	68	20
35113.69922	28.5340004	1.829	0.3793	0.1506	6.0279999	263.6600037	5	3208	71	60.1069984	14	20
35113.69922	19.6991997	1.829	0.3793	0.1506	6.0279999	63.4348984	5	3237	73	60.1102982	14	20
36295.80078	24.8006001	1.228	0.1461	0.05673	4.948	355.0299988	5	3091	71	58.9206009	68	20
36886.80078	23.0506992	1.228	0.1461	0.05673	4.948	311.1860046	14	3085	71	58.9206009	68	20
40433	29.1495991	1.228	0.1461	0.05673	4.948	260.7070007	5	3127	71	58.9206009	68	20
41615.10156	22.2185001	1.839	0.3818	0.07861	6.5	120.9639969	45	3064	72	59.719799	2	20
41615.10156	5.11485	1.228	0.1461	0.05673	4.948	153.4349976	5	3015	71	58.9206009	68	20
42206.10156	15.2874002	1.228	0.1461	0.05673	4.948	113.7490005	7	3069	71	58.0410004	68	20
42797.10156	16.1926003	1.228	0.1461	0.05673	4.948	358.0249939	78	3018	71	58.5331001	68	20
43388.10156	0	1.228	0.1461	0.05673	4.948	-1	5	2993	71	58.480999	68	20
44570.19922	35.7792015	1.228	0.1461	0.05673	4.948	25.4976006	7	3046	71	59.719799	68	20
44570.19922	6.5093999	1.228	0.1461	0.05673	4.948	105.2549973	5	3177	71	58.9206009	68	20
45752.30078	20.5415001	1.228	0.1461	0.05673	4.948	235.8860016	5	2841	71	59.3874016	68	20
45752.30078	6.8947201	1.228	0.1461	0.05673	4.948	245.5559998	60	2996	71	59.3874016	68	20
45752.30078	6.9413199	1.228	0.1461	0.05673	4.948	260.5379944	10	2892	71	59.3874016	68	20
46343.30078	40.838501	1.228	0.1461	0.05673	4.948	317.8160095	51	2929	72	59.719799	68	20
46343.30078	10.4549999	1.228	0.1461	0.05673	4.948	77.471199	32	3061	71	59.719799	68	20
46343.30078	19.8827	1.228	0.1461	0.05673	4.948	345.57901	68	2965	71	58.9206009	68	20
48116.39844	26.6368999	1.258	0.1382	0.06718	5.9310002	28.6105003	30	2756	71	59.719799	2	20
48707.39844	10.6926003	1.228	0.1461	0.05673	4.948	327.9949951	76	3020	71	59.7472992	68	20
49298.39844	22.8901005	1.839	0.3818	0.07861	6.5	31.4295998	62	2908	73	60.1102982	2	20
49889.5	17.6427002	1.839	0.3818	0.07861	6.5	24.1455002	46	2884	73	60.1102982	2	20
49889.5	13.3460999	1.228	0.1461	0.05673	4.948	332.3540039	53	2942	71	59.3874016	68	20
50480.5	11.3181	1.459	0.1583	0.07566	6.296	270	5	2598	76	70.8927994	61	10
51662.60156	28.8964996	1.459	0.1583	0.07566	6.296	45	5	2437	74	70.8927994	61	10
51662.60156	9.1664801	1.4630001	0.2897	0.07971	5.4910002	172.875	5	2602	77	68.9701996	58	10
51662.60156	29.2434998	1.258	0.1382	0.06718	5.9310002	24.2744007	13	2739	71	59.719799	68	20
51662.60156	19.6991997	1.839	0.3818	0.07861	6.5	63.4348984	85	2924	72	60.1102982	2	20
51662.60156	22.4573994	1.829	0.3793	0.1506	6.0279999	173.0469971	50	2983	71	59.719799	14	20
51662.60156	33.702301	1.7359999	0.3104	0.08247	6.5440001	117.7180023	5	2800	87	83.8304977	2	60
51662.60156	23.4675999	1.7359999	0.3104	0.08247	6.5440001	25.9743996	5	2960	88	83.8304977	2	60
52253.60156	12.783	1.459	0.1583	0.07566	6.296	41.4236984	5	2479	76	70.6697006	58	10
52253.60156	16.7108994	1.459	0.1583	0.07566	6.296	90	5	2522	77	68.9701996	58	10
52253.60156	2.92115	1.228	0.1461	0.05673	4.948	78.6901016	60	3013	71	58.9206009	68	20
52844.60156	13.2542	1.955	0.3241	0.03131	5.2930002	12.2648001	5	2371	75	69.2850037	40	10
52844.60156	25.0240993	1.228	0.1461	0.05673	4.948	300.9639893	83	2926	71	59.3874016	68	20
52844.60156	15.2874002	1.5549999	0.2898	0.08511	5.4390001	246.2510071	5	2539	97	76.5895004	58	70
53435.69922	27.7670994	1.4630001	0.2897	0.07971	5.4910002	351.2539978	5	2582	77	68.1546021	58	10
53435.69922	10.7511997	1.831	0.08522	0.07194	6.973	18.4349003	5	2488	76	68.1546021	1	10
53435.69922	24.3754997	1.831	0.08522	0.07194	6.973	6.3401899	12	2432	76	68.1546021	1	10
53435.69922	17.6427002	1.228	0.1461	0.05673	4.948	77.2755966	26	2996	71	59.7472992	68	20
53435.69922	20.9258995	1.228	0.1461	0.05673	4.948	132.8789978	37	2686	71	59.3203011	68	20
53435.69922	34.3731003	1.228	0.1461	0.05673	4.948	110.5559998	76	2856	72	59.719799	68	20
53435.69922	21.0303001	1.228	0.1461	0.05673	4.948	128.6600037	72	2994	71	58.480999	68	20
53435.69922	5.8825598	1.228	0.1461	0.05673	4.948	330.9450073	74	2979	71	58.480999	68	20
53435.69922	6.6566	1.7359999	0.3104	0.08247	6.5440001	59.0362015	5	2833	87	83.8304977	2	60
54026.69922	14.0784998	1.831	0.08522	0.07194	6.973	241.3899994	5	2486	76	68.1546021	1	10
54026.69922	18.1732998	1.839	0.3818	0.07861	6.5	142.4309998	5	2758	72	60.1102982	2	20
54026.69922	19.6991997	1.258	0.1382	0.06718	5.9310002	26.5650997	6	2694	72	60.1102982	61	20
54026.69922	37.1255989	1.839	0.3818	0.07861	6.5	155.8070068	14	2767	72	60.1102982	2	20
54617.69922	31.8712006	1.6569999	0.3008	0.08384	5.2519999	33.1785011	37	2438	76	71.1987	58	10
54617.69922	26.6551991	1.955	0.3241	0.03131	5.2930002	23.4986	5	2330	75	69.2850037	44	10
54617.69922	20.6884003	1.459	0.1583	0.07566	6.296	57.9945984	5	2525	76	68.9701996	58	10
55208.80078	24.8719997	1.6569999	0.3008	0.08384	5.2519999	327.3389893	21	2532	76	71.1987	58	10
55208.80078	5.17804	1.831	0.08522	0.07194	6.973	83.6597977	5	2336	75	68.1546021	1	10
55208.80078	22.6926994	1.6569999	0.3008	0.08384	5.2519999	201.0379944	8	2334	75	70.5607986	58	10
55208.80078	24.3754997	2.0009999	0.1951	0.04413	4.9850001	30.5296993	5	2424	116	69.5281982	68	70
55799.80078	25.1047001	1.508	0.1551	0.05295	5.7659998	109.9830017	5	2337	75	69.2850037	44	10
55799.80078	16.1012001	1.459	0.1583	0.07566	6.296	33.6901016	5	2474	76	71.5006027	58	10
55799.80078	18.8962994	1.228	0.1461	0.05673	4.948	52.125	62	2897	71	58.480999	68	20
55799.80078	16.4095001	1.83	0.3748	0.1155	5.4120002	80.217598	5	2398	115	69.5281982	68	70
56390.80078	14.0570002	1.459	0.1583	0.07566	6.296	2.2906101	30	2371	75	70.6697006	61	10
56390.80078	20.6884003	1.4630001	0.2897	0.07971	5.4910002	302.0050049	5	2522	75	68.9701996	58	10
56390.80078	26.2390995	1.459	0.1583	0.07566	6.296	354.1740112	5	2357	75	70.6697006	61	10
56390.80078	50.6461983	1.4630001	0.2897	0.07971	5.4910002	246.8009949	5	2489	77	68.1546021	58	10
56981.80078	21.7292995	1.6569999	0.3008	0.08384	5.2519999	141.1159973	5	2311	76	70.3794022	58	10
56981.80078	26.8999004	1.829	0.3793	0.1506	6.0279999	14.8585997	43	2649	71	59.7472992	2	20
56981.80078	38.7196999	1.7359999	0.3104	0.08247	6.5440001	245.673996	5	2855	87	83.8304977	2	60
57572.89844	15.1301003	1.459	0.1583	0.07566	6.296	87.8788986	5	2601	76	70.8927994	58	10
57572.89844	26.3511009	1.955	0.3241	0.03131	5.2930002	135	5	2347	75	70.3794022	40	10
57572.89844	32.6194	1.575	0.15	0.06505	6.5370002	99.9041977	5	2430	76	71.1987	2	10
57572.89844	13.6847	1.6569999	0.3008	0.08384	5.2519999	260.5379944	5	2698	78	71.1987	58	10
57572.89844	24.3754997	1.4630001	0.2897	0.07971	5.4910002	316.7900085	5	2516	76	68.9701996	58	10
57572.89844	41.2803993	1.258	0.1382	0.06718	5.9310002	155.7720032	8	2664	72	60.1102982	61	20
57572.89844	17.8864002	1.228	0.1461	0.05673	4.948	82.875	6	2886	71	58.480999	68	20
57572.89844	36.1110992	1.14	0.1586	0.04185	5.645	63.0834007	10	2226	112	70.5432968	40	70
57572.89844	13.9050999	2.0009999	0.1951	0.04413	4.9850001	284.0360107	5	2169	116	69.5281982	68	70
58163.89844	27.0788002	1.459	0.1583	0.07566	6.296	183.3659973	5	2398	76	68.9701996	61	10
58163.89844	5.8271899	1.6569999	0.3008	0.08384	5.2519999	348.6900024	56	2665	78	71.1987	58	10
58163.89844	18.2833004	1.459	0.1583	0.07566	6.296	358.2640076	5	2440	76	68.9701996	61	10
58163.89844	18.3458004	1.955	0.3241	0.03131	5.2930002	5.1944299	5	2311	74	69.2850037	61	10
58754.89844	26.8999004	1.955	0.3241	0.03131	5.2930002	104.8590012	5	2244	75	70.3794022	40	10
58754.89844	37.9748001	1.575	0.15	0.06505	6.5370002	67.3800964	5	2277	75	71.3442993	2	10
58754.89844	29.2668991	1.6569999	0.3008	0.08384	5.2519999	0	5	2515	77	71.1987	58	10
58754.89844	20.5415001	1.459	0.1583	0.07566	6.296	34.1144981	5	2380	76	68.9701996	61	10
58754.89844	19.2667007	1.258	0.1382	0.06718	5.9310002	76.7594986	5	2495	72	59.8288994	61	20
58754.89844	35.9874992	1.3	0.1413	0.03621	5.277	101.9290009	5	2362	97	76.5895004	58	70
59346	15.8043003	1.459	0.1583	0.07566	6.296	278.1300049	20	2337	74	70.6697006	61	10
59346	16.1012001	1.258	0.1382	0.06718	5.9310002	56.3098984	5	2422	71	59.8288994	61	20
59937	16.2653008	1.508	0.1551	0.05295	5.7659998	292.1659851	5	2163	74	69.2850037	40	10
59937	13.5278997	1.258	0.1382	0.06718	5.9310002	45	5	2490	72	59.8288994	61	20
59937	26.3511009	1.228	0.1461	0.05673	4.948	98.1300964	5	2846	71	58.480999	68	20
59937	10.1493998	1.228	0.1461	0.05673	4.948	243.4349976	30	3039	71	58.9206009	68	20
60528	25.1047001	1.831	0.08522	0.07194	6.973	340.0169983	5	2349	75	68.1546021	1	10
60528	15.0706997	1.459	0.1583	0.07566	6.296	41.9872017	5	2215	74	70.4459991	61	10
60528	13.6847	1.459	0.1583	0.07566	6.296	80.5376968	5	2312	75	68.9701996	61	10
60528	23.4675999	1.459	0.1583	0.07566	6.296	25.9743996	5	2257	74	70.6697006	61	10
60528	24.1105995	1.459	0.1583	0.07566	6.296	296.5650024	13	2239	75	70.6697006	61	10
60528	12.6134005	1.258	0.1382	0.06718	5.9310002	349.6950073	5	2376	72	59.8288994	61	20
60528	5.7147799	1.5549999	0.2898	0.08511	5.4390001	233.1300049	5	2447	96	78.1641998	58	70
60528	12.7589998	2.0009999	0.1951	0.04413	4.9850001	315	5	2108	118	69.5281982	68	70
60528	36.8142014	1.14	0.1586	0.04185	5.645	119.6500015	45	2116	113	70.5432968	40	70
61119.10156	25.7350006	1.459	0.1583	0.07566	6.296	355.2359924	5	2292	72	70.5607986	61	10
61119.10156	18.0942001	1.459	0.1583	0.07566	6.296	62.6501007	5	2595	75	70.8927994	58	10
61119.10156	22.3145008	1.6569999	0.3008	0.08384	5.2519999	181.3970032	5	2507	77	71.424202	58	10
61119.10156	30.0058994	1.459	0.1583	0.07566	6.296	332.1029968	5	2322	75	68.9701996	61	10
61119.10156	20.1744995	1.258	0.1382	0.06718	5.9310002	29.3577995	5	2333	70	59.8082008	61	20
61119.10156	9.9294596	1.258	0.1382	0.06718	5.9310002	120.9639969	5	2657	72	60.1102982	61	20
61119.10156	21.816	1.228	0.1461	0.05673	4.948	53.1301003	58	2871	71	59.7472992	68	20
61119.10156	20.9652004	1.14	0.1586	0.04185	5.645	40.7635994	5	2265	112	70.5432968	40	70
61710.10156	17.3614006	1.459	0.1583	0.07566	6.296	129.8059998	5	2521	77	69.8212967	58	10
61710.10156	17.7080994	1.459	0.1583	0.07566	6.296	147.8040009	5	2367	76	71.5006027	61	10
61710.10156	27.1410007	1.459	0.1583	0.07566	6.296	321.3399963	5	2222	73	70.6697006	61	10
61710.10156	33.5587997	1.575	0.15	0.06505	6.5370002	101.3099976	5	2484	75	71.3442993	58	10
61710.10156	12.1648998	1.258	0.1382	0.06718	5.9310002	21.8013992	5	2349	72	59.8288994	61	20
61710.10156	9.3719501	1.228	0.1461	0.05673	4.948	104.0360031	5	2790	71	58.480999	68	20
61710.10156	30.9894009	1.228	0.1461	0.05673	4.948	100.560997	7	2872	71	59.3203011	68	20
61710.10156	22.6811008	1.228	0.1461	0.05673	4.948	106.6989975	5	2770	71	58.480999	68	20
61710.10156	30.0356998	1.7359999	0.3104	0.08247	6.5440001	113.4589996	5	2841	88	83.8304977	2	60
62301.10156	13.6176996	1.4630001	0.2897	0.07971	5.4910002	38.2901993	5	2439	76	71.5006027	58	10
62301.10156	11.8027	1.955	0.3241	0.03131	5.2930002	286.6990051	32	2222	74	68.1545029	61	10
62301.10156	29.0788002	1.6569999	0.3008	0.08384	5.2519999	30.2563992	5	2160	73	71.3442993	61	10
62301.10156	23.7322998	1.459	0.1583	0.07566	6.296	311.3089905	5	2144	72	70.6697006	61	10
62301.10156	22.3623009	1.459	0.1583	0.07566	6.296	94.1848984	7	2260	74	70.6697006	61	10
62301.10156	9.7040701	1.258	0.1382	0.06718	5.9310002	339.4440002	26	2768	71	59.719799	61	20
62301.10156	20.3794003	1.258	0.1382	0.06718	5.9310002	117.2549973	5	2393	71	59.8288994	61	20
62301.10156	12.1903	1.228	0.1461	0.05673	4.948	76.6074982	96	2926	71	59.3874016	68	20
62892.10156	7.43398	1.459	0.1583	0.07566	6.296	4.3987098	5	2271	74	70.6697006	61	10
62892.10156	19.6991997	1.955	0.3241	0.03131	5.2930002	116.5650024	5	2375	76	69.0596008	40	10
62892.10156	22.2185001	1.258	0.1382	0.06718	5.9310002	300.9639893	5	2465	72	59.8288994	61	20
62892.10156	2.2923	1.258	0.1382	0.06718	5.9310002	0	5	2555	72	59.8288994	61	20
62892.10156	13.5503998	1.83	0.3748	0.1155	5.4120002	41.6334991	63	2045	115	76.914299	40	70
62892.10156	21.5417995	1.83	0.3748	0.1155	5.4120002	30.4654999	5	2182	115	69.5281982	40	70
63483.19922	27.0788002	1.459	0.1583	0.07566	6.296	3.3664601	5	2446	75	70.4459991	61	10
63483.19922	20.8603001	1.459	0.1583	0.07566	6.296	119.9319992	5	2262	74	70.4459991	61	10
63483.19922	40.1786003	1.459	0.1583	0.07566	6.296	275.4400024	5	2139	72	69.8330994	61	10
63483.19922	19.2959003	1.7359999	0.3104	0.08247	6.5440001	30.9638004	5	2847	88	83.8063965	2	60
63483.19922	27.9790001	1.83	0.3748	0.1155	5.4120002	266.7600098	5	2209	118	68.5269012	40	70
64074.19922	19.6991997	1.459	0.1583	0.07566	6.296	63.4348984	5	2452	76	71.5006027	61	10
64074.19922	25.3932991	1.4630001	0.2897	0.07971	5.4910002	235.3049927	5	2565	76	68.9701996	58	10
64074.19922	18.2833004	1.459	0.1583	0.07566	6.296	1.7357	5	2155	74	67.9585037	61	10
64074.19922	18.2675991	1.459	0.1583	0.07566	6.296	194.0359955	5	2518	76	71.5006027	61	10
64074.19922	20.2567997	1.258	0.1382	0.06718	5.9310002	40.6012993	5	2306	72	59.8288994	61	20
64074.19922	9.3719501	1.258	0.1382	0.06718	5.9310002	14.0361996	5	2475	72	60.2536011	61	20
64074.19922	18.0305996	1.5549999	0.2898	0.08511	5.4390001	315	5	2356	96	78.1641998	58	70
64074.19922	21.8283997	1.83	0.3748	0.1155	5.4120002	347.0050049	89	1971	115	76.3687973	40	70
64074.19922	27.2558002	1.83	0.3748	0.1155	5.4120002	262.1849976	25	1905	116	76.3687973	40	70
64074.19922	17.6427002	1.562	0.3095	0.08796	5.6300001	114.1460037	5	2201	115	71.5870972	58	70
64665.19922	22.4218006	1.459	0.1583	0.07566	6.296	22.8337002	5	2305	76	71.3442993	61	10
64665.19922	13.5278997	1.459	0.1583	0.07566	6.296	73.0725021	5	2316	75	68.9701996	61	10
64665.19922	7.2588601	0.9543	0.1275	0.08166	5.9089999	135	31	2259	71	58.739399	68	20
64665.19922	19.0158997	1.83	0.3748	0.1155	5.4120002	244.1790009	5	2213	117	69.7447968	40	70
65256.30078	14.1429005	1.459	0.1583	0.07566	6.296	96.8427963	7	2386	76	68.9701996	61	10
65256.30078	40.9294014	1.228	0.1461	0.05673	4.948	288.8529968	5	2716	71	59.3203011	68	20
65256.30078	15.8043003	1.439	0.1241	0.05397	5.8309999	315	5	2200	72	78.8302002	40	30
65256.30078	10.0558004	1.83	0.3748	0.1155	5.4120002	253.6100006	89	1952	115	76.914299	40	70
65256.30078	21.9144993	1.83	0.3748	0.1155	5.4120002	354.2890015	5	2228	115	69.5281982	40	70
65847.29688	21.6296005	1.459	0.1583	0.07566	6.296	169.8240051	5	2543	76	69.8212967	58	10
65847.29688	2.92115	1.459	0.1583	0.07566	6.296	258.6900024	5	2156	74	68.8911972	61	10
65847.29688	15.0706997	1.6569999	0.3008	0.08384	5.2519999	311.9869995	5	2222	73	71.3442993	61	10
65847.29688	20.5415001	1.258	0.1382	0.06718	5.9310002	124.1139984	5	2420	72	59.719799	61	20
65847.29688	30.8484001	1.258	0.1382	0.06718	5.9310002	148.7070007	5	2441	71	60.1102982	61	20
65847.29688	24.2064991	1.258	0.1382	0.06718	5.9310002	73.1785965	5	2450	72	59.719799	61	20
65847.29688	19.6564999	1.864	0.1531	0.06849	6.059	78.6901016	5	2258	71	59.5499001	65	20
65847.29688	24.8719997	1.83	0.3748	0.1155	5.4120002	103.7360001	25	2136	117	69.5281982	40	70
66438.29688	10.4249001	1.459	0.1583	0.07566	6.296	157.6199951	5	2309	74	68.9701996	61	10
66438.29688	25.1947994	1.459	0.1583	0.07566	6.296	91.2189026	5	2198	73	71.1987	58	10
66438.29688	7.97542	1.864	0.1832	0.0639	6.6869998	270	5	2028	72	69.8330994	61	10
66438.29688	12.1903	1.459	0.1583	0.07566	6.296	193.3930054	5	2241	75	68.9701996	61	10
66438.29688	21.816	1.508	0.1551	0.05295	5.7659998	36.8698997	5	2076	72	68.1545029	44	10
66438.29688	4.7175298	1.459	0.1583	0.07566	6.296	345.9639893	5	2117	72	70.4459991	61	10
66438.29688	23.6114998	1.864	0.1531	0.06849	6.059	74.0546036	5	2320	71	59.5499001	65	20
66438.29688	5.7147799	1.258	0.1382	0.06718	5.9310002	36.8698997	5	2349	72	59.3879013	61	20
66438.29688	17.3614006	1.7359999	0.3104	0.08247	6.5440001	50.1944008	5	2738	87	83.6202011	2	30
66438.29688	35.5415993	1.4630001	0.2786	0.08511	5.744	348.6900024	5	2279	90	84.5123978	58	60
66438.29688	31.9706993	1.4630001	0.2786	0.08511	5.744	41.0994987	6	2291	90	84.5123978	58	60
66438.29688	26.8999004	1.7359999	0.3104	0.08247	6.5440001	247.9889984	5	2695	86	83.8304977	2	60
66438.29688	38.4384003	1.372	0.203	0.04787	5.2379999	84.9364014	5	1776	99	76.332901	68	70
66438.29688	24.2171001	1.4630001	0.2898	0.08226	5.2020001	249.1459961	76	1981	107	83.2558975	22	80
67029.39844	35.9616013	1.4630001	0.2897	0.07971	5.4910002	245.5559998	5	2320	74	70.1108017	58	10
67029.39844	19.8404999	1.4630001	0.2897	0.07971	5.4910002	250.5599976	5	2147	73	70.8927994	58	10
67029.39844	11.2072001	1.459	0.1583	0.07566	6.296	135	5	2041	72	68.1545029	61	10
67029.39844	2.92115	1.864	0.1832	0.0639	6.6869998	281.3099976	5	2086	71	70.5607986	44	10
67029.39844	20.1744995	1.4630001	0.2897	0.07971	5.4910002	240.6419983	5	2265	74	70.1108017	58	10
67029.39844	26.3603992	1.459	0.1583	0.07566	6.296	316.6369934	25	2348	76	70.3794022	61	10
67029.39844	13.1381998	1.228	0.1461	0.05673	4.948	210.9640045	7	2864	71	59.3203011	68	20
67029.39844	4.0476699	1.228	0.1461	0.05673	4.948	188.1300049	5	2528	70	57.5247993	68	20
67029.39844	21.9391003	1.7359999	0.3104	0.08247	6.5440001	333.4349976	9	2276	88	84.2006989	58	50
67029.39844	23.8521996	1.4630001	0.2786	0.08511	5.744	275.1940002	5	2524	85	83.8304977	58	50
67029.39844	30.5914993	1.4630001	0.2786	0.08511	5.744	236.0410004	5	2518	90	84.2006989	2	60
67029.39844	22.7859001	1.3	0.1413	0.03621	5.277	347.618988	5	2252	98	76.3909988	58	70
67620.39844	13.2542	1.6569999	0.3008	0.08384	5.2519999	77.735199	5	2267	73	71.1987	58	10
67620.39844	7.2143898	1.459	0.1583	0.07566	6.296	198.4349976	5	2073	72	69.8330994	61	10
67620.39844	14.1429005	1.459	0.1583	0.07566	6.296	263.1570129	5	2233	73	70.1108017	58	10
67620.39844	22.4573994	1.955	0.3241	0.03131	5.2930002	96.9530029	5	2188	74	70.3794022	40	10
67620.39844	6.8947201	1.459	0.1583	0.07566	6.296	24.4440002	5	2053	72	69.8330994	61	10
67620.39844	19.1933994	1.4630001	0.2786	0.08511	5.744	18.4349003	13	2216	89	84.5123978	58	60
67620.39844	16.9885998	1.4630001	0.2786	0.08511	5.744	58.3925018	5	2670	91	84.3971024	2	60
67620.39844	20.3794003	1.2130001	0.2257	0.1382	7.0489998	62.7447014	5	2048	116	71.7545013	81	70
68211.39844	7.9351501	1.864	0.1832	0.0639	6.6869998	291.0379944	5	2012	70	69.5494003	44	10
68211.39844	10.1493998	1.4630001	0.2897	0.07971	5.4910002	153.4349976	5	2385	75	69.3289032	58	10
68211.39844	14.4807997	1.459	0.1583	0.07566	6.296	54.4622993	5	2065	72	68.1545029	61	10
68211.39844	18.2833004	1.459	0.1583	0.07566	6.296	91.7357025	5	2300	76	71.3442993	61	10
68211.39844	10.4549999	1.459	0.1583	0.07566	6.296	49.3987007	5	2486	76	70.6697006	58	10
68211.39844	12.8549995	1.258	0.1382	0.06718	5.9310002	322.125	5	2096	71	59.2886009	61	20
68211.39844	22.6811008	1.258	0.1382	0.06718	5.9310002	106.6989975	5	2372	72	59.8288994	61	20
68211.39844	23.2887001	1.258	0.1382	0.06718	5.9310002	35.5377007	5	2426	71	59.3203011	61	20
68211.39844	5.11485	1.258	0.1382	0.06718	5.9310002	296.5650024	56	2160	71	59.8082008	61	20
68211.39844	15.2285995	1.228	0.1461	0.05673	4.948	233.9730072	5	2623	71	59.3203011	68	20
68211.39844	38.3717003	1.83	0.3748	0.1155	5.4120002	16.1443005	6	2132	118	68.5269012	40	70
68211.39844	21.7292995	2.0009999	0.1951	0.04413	4.9850001	298.4960022	72	1950	120	69.7447968	68	70
68211.39844	9.3719501	1.14	0.1586	0.04185	5.645	165.9640045	46	2128	113	70.5924988	40	70
68211.39844	18.0942001	1.4630001	0.2898	0.08226	5.2020001	220.0299988	89	1938	107	83.2558975	22	80
68802.39844	28.6476002	1.4630001	0.2897	0.07971	5.4910002	188.427002	5	2368	75	72.3059006	58	10
68802.39844	20.1744995	1.459	0.1583	0.07566	6.296	119.3580017	61	2321	75	68.9701996	61	10
68802.39844	4.5772901	1.258	0.1382	0.06718	5.9310002	270	5	2440	72	60.2536011	61	20
68802.39844	14.0784998	1.258	0.1382	0.06718	5.9310002	208.6100006	5	2482	71	58.0257988	61	20
68802.39844	20.9127998	1.579	0.1214	0.03695	5.0900002	315	5	1800	117	76.3687973	68	70
68802.39844	4.0476699	1.562	0.3095	0.08796	5.6300001	45	93	1929	119	71.6399994	58	70
68802.39844	20.2567997	1.83	0.3748	0.1155	5.4120002	49.3987007	5	2104	118	69.5281982	40	70
68802.39844	7.43398	1.14	0.1586	0.04185	5.645	147.529007	19	1997	118	70.5766983	44	70
69393.5	16.5699005	1.459	0.1583	0.07566	6.296	199.654007	5	2109	73	71.6659012	61	10
69393.5	26.3045006	1.4630001	0.2897	0.07971	5.4910002	21.3705997	5	2181	73	70.1108017	61	10
69393.5	19.4845009	1.508	0.1551	0.05295	5.7659998	61.2602005	5	2062	72	68.5158997	61	10
69393.5	16.8330994	1.459	0.1583	0.07566	6.296	304.2160034	5	2110	72	71.1164017	61	10
69393.5	19.3104992	1.459	0.1583	0.07566	6.296	178.3630066	5	2199	73	67.9585037	1	10
69393.5	17.6427002	1.4630001	0.2897	0.07971	5.4910002	12.7243996	5	2258	74	71.6659012	58	10
69393.5	1.81259	1.459	0.1583	0.07566	6.296	18.4349003	5	2052	70	70.5607986	61	10
69393.5	21.816	1.4630001	0.2897	0.07971	5.4910002	0	5	2373	75	71.6659012	58	10
69393.5	34.9236984	1.258	0.1382	0.06718	5.9310002	27.2996006	5	2599	71	59.719799	61	20
69393.5	24.5323009	1.839	0.3818	0.07861	6.5	285.2550049	5	2508	71	59.7490997	2	20
69393.5	31.4328003	1.4630001	0.2786	0.08511	5.744	272.8160095	26	2172	84	83.1930008	58	50
69393.5	12.1903	1.3	0.1413	0.03621	5.277	76.6074982	5	1994	97	76.5895004	68	70
69393.5	24.1105995	1.2130001	0.2257	0.1382	7.0489998	79.6951981	37	2113	119	71.7545013	81	70
69984.5	2.92115	1.459	0.1583	0.07566	6.296	258.6900024	5	2017	72	68.5158997	61	10
69984.5	7.30305	1.459	0.1583	0.07566	6.296	321.3399963	5	2026	71	69.8330994	61	10
69984.5	39.7154999	1.459	0.1583	0.07566	6.296	126.1800003	5	2196	75	69.6622009	61	10
69984.5	30.9824009	1.258	0.1382	0.06718	5.9310002	0	5	2376	72	60.2536011	61	20
69984.5	7.6048799	1.864	0.1531	0.06849	6.059	102.9950027	5	2077	72	59.3879013	65	20
69984.5	11.5362997	1.258	0.1382	0.06718	5.9310002	191.3099976	5	2261	71	58.0257988	61	20
69984.5	10.1493998	1.439	0.1241	0.05397	5.8309999	206.5650024	5	2127	72	78.7904968	40	30
69984.5	4.7175298	1.7359999	0.3104	0.08247	6.5440001	104.0360031	5	2676	87	83.6202011	2	30
69984.5	31.3712006	1.3	0.1413	0.03621	5.277	113.1989975	11	2040	97	76.3909988	68	70
69984.5	14.3129997	1.5549999	0.2898	0.08511	5.4390001	138.1799927	5	2463	96	78.1641998	58	70
69984.5	27.2205009	1.5549999	0.2898	0.08511	5.4390001	307.0929871	5	2113	98	75.9722977	58	70
69984.5	33.6366997	1.3	0.1413	0.03621	5.277	158.8390045	60	1967	97	75.9722977	68	70
69984.5	2.2923	1.2130001	0.2257	0.1382	7.0489998	0	5	1839	120	70.5766983	40	70
69984.5	5.7147799	1.2130001	0.2257	0.1382	7.0489998	36.8698997	5	1846	119	67.7913971	81	70
69984.5	20.1606998	1.14	0.1586	0.04185	5.645	342.553009	13	1941	117	70.5432968	40	70
70575.5	27.5610008	1.4630001	0.2897	0.07971	5.4910002	147.529007	5	2505	76	70.1108017	58	10
70575.5	2.43119	1.508	0.1551	0.05295	5.7659998	45	5	2012	72	68.1545029	44	10
70575.5	13.5278997	1.4630001	0.2897	0.07971	5.4910002	286.928009	5	2242	73	69.3289032	58	10
70575.5	15.5770998	1.459	0.1583	0.07566	6.296	68.9625015	14	2201	73	70.3794022	61	10
70575.5	18.0464993	1.228	0.1461	0.05673	4.948	169.3800049	5	2749	71	59.3203011	68	20
70575.5	17.4447002	1.258	0.1382	0.06718	5.9310002	99.1623001	46	2155	71	59.8082008	61	20
70575.5	17.3111	1.228	0.1461	0.05673	4.948	137.6029968	5	2603	71	58.480999	68	20
70575.5	18.0942001	1.5549999	0.2898	0.08511	5.4390001	242.6499939	5	2216	98	76.3909988	58	70
70575.5	23.3223991	1.3	0.1413	0.03621	5.277	201.8009949	35	1898	99	76.5074997	68	70
70575.5	16.4095001	1.83	0.3748	0.1155	5.4120002	9.7824097	5	2069	114	76.7365036	40	70
70575.5	18.8962994	2.0009999	0.1951	0.04413	4.9850001	254.7449951	5	1658	121	77.7972031	68	70
70575.5	11.8814001	1.83	0.3748	0.1155	5.4120002	92.7263031	89	2013	117	76.3687973	40	70
70575.5	9.6386299	1.14	0.1586	0.04185	5.645	45	5	2087	116	71.6399994	81	70
70575.5	13.1847	1.83	0.3748	0.1155	5.4120002	340.0169983	12	1820	121	68.2678986	40	70
70575.5	2.2923	1.2130001	0.2257	0.1382	7.0489998	0	5	1839	120	70.5766983	40	70
70575.5	12.7589998	1.2130001	0.2257	0.1382	7.0489998	315	5	1870	121	70.5766983	81	70
70575.5	4.92028	1.2130001	0.2257	0.1382	7.0489998	324.4620056	13	1868	119	70.5432968	40	70
71166.60156	17.6427002	1.459	0.1583	0.07566	6.296	192.723999	5	2427	76	69.8212967	58	10
71166.60156	15.3652	1.955	0.3241	0.03131	5.2930002	56.8886986	5	2050	73	69.2850037	40	10
71166.60156	2.2923	1.459	0.1583	0.07566	6.296	270	5	2048	70	70.5607986	61	10
71166.60156	19.8827	1.459	0.1583	0.07566	6.296	14.4208002	5	2230	74	69.3289032	61	10
71166.60156	20.5011005	1.4630001	0.2897	0.07971	5.4910002	74.4758987	5	2249	74	70.8927994	61	10
71166.60156	18.8962994	1.258	0.1382	0.06718	5.9310002	127.875	7	2344	71	59.719799	61	20
71166.60156	34.1081009	1.258	0.1382	0.06718	5.9310002	55.8403015	5	2434	71	58.9351997	61	20
71166.60156	33.5287018	1.258	0.1382	0.06718	5.9310002	154.9830017	5	2419	71	58.9351997	68	20
71166.60156	17.1762009	1.439	0.1241	0.05397	5.8309999	330.9450073	52	2039	72	78.6072998	40	30
71166.60156	20.2157001	1.83	0.3748	0.1155	5.4120002	312.7969971	95	1897	116	76.3687973	40	70
71166.60156	11.5362997	1.2130001	0.2257	0.1382	7.0489998	191.3099976	5	1908	118	69.3881989	81	70
71166.60156	7.43398	1.2130001	0.2257	0.1382	7.0489998	57.528801	5	1864	117	69.3881989	81	70
71166.60156	6.30759	1.2130001	0.2257	0.1382	7.0489998	5.1944299	11	1849	119	70.5432968	40	70
71166.60156	18.0942001	1.14	0.1586	0.04185	5.645	117.3499985	14	2112	118	70.5766983	40	70
71166.60156	17.8864002	2.0009999	0.1951	0.04413	4.9850001	262.875	5	2350	117	70.6912003	68	70
71757.60156	13.6847	1.4630001	0.2897	0.07971	5.4910002	350.5379944	20	2313	74	69.8212967	58	10
71757.60156	28.3043003	1.459	0.1583	0.07566	6.296	48.0127983	5	2522	75	70.1108017	58	10
71757.60156	2.92115	1.459	0.1583	0.07566	6.296	281.3099976	38	2115	73	69.2850037	61	10
71757.60156	17.6427002	1.4630001	0.2897	0.07971	5.4910002	155.8540039	5	2215	73	70.1108017	61	10
71757.60156	15.3652	1.459	0.1583	0.07566	6.296	349.5090027	31	2222	74	69.8212967	61	10
71757.60156	26.6368999	1.459	0.1583	0.07566	6.296	151.3899994	5	2428	75	69.8212967	61	10
71757.60156	26.1639996	1.459	0.1583	0.07566	6.296	33.3664017	5	2215	73	70.1108017	61	10
71757.60156	15.2874002	1.4630001	0.2897	0.07971	5.4910002	293.7489929	40	2385	74	69.8212967	58	10
71757.60156	5.4233198	1.459	0.1583	0.07566	6.296	341.5650024	5	2027	71	68.8911972	26	10
71757.60156	5.8825598	1.459	0.1583	0.07566	6.296	150.9450073	5	2080	72	68.5158997	61	10
71757.60156	24.5323009	1.258	0.1382	0.06718	5.9310002	195.2550049	15	2420	71	59.719799	61	20
71757.60156	9.1664801	1.864	0.1531	0.06849	6.059	97.125	5	2206	72	59.3879013	65	20
71757.60156	22.1702003	1.7359999	0.3104	0.08247	6.5440001	245.322998	5	2295	85	83.4850006	58	30
71757.60156	37.6190987	1.3	0.1413	0.03621	5.277	89.2558975	5	2217	98	76.3909988	68	70
71757.60156	35.6053009	1.14	0.1586	0.04185	5.645	116.5650024	76	1939	113	70.5924988	40	70
71757.60156	15.6912003	1.14	0.1586	0.04185	5.645	265.9140015	5	1860	120	70.5766983	40	70
71757.60156	20.2019997	1.14	0.1586	0.04185	5.645	225	5	1753	118	70.5924988	40	70
71757.60156	4.0476699	1.2130001	0.2257	0.1382	7.0489998	8.1301003	5	1766	122	68.1268997	81	70
71757.60156	2.56253	1.91	0.1475	0.06849	5.8460002	26.5650997	7	1841	121	69.405899	44	70
71757.60156	2.56253	1.91	0.1475	0.06849	5.8460002	26.5650997	5	1841	121	69.405899	44	70
72348.60156	3.2400701	1.459	0.1583	0.07566	6.296	315	5	2068	71	70.5607986	61	10
72348.60156	16.6229	0.9543	0.1275	0.08166	5.9089999	309.5599976	26	2204	71	58.4650993	68	20
72348.60156	10.4249001	1.864	0.1531	0.06849	6.059	45	5	2079	72	59.5499001	65	20
72348.60156	2.92115	1.258	0.1382	0.06718	5.9310002	11.3099003	5	2057	72	59.2886009	61	20
72348.60156	2.2923	1.258	0.1382	0.06718	5.9310002	180	5	2035	71	60.023201	61	20
72348.60156	12.9737997	0.9543	0.1275	0.08166	5.9089999	357.5100098	12	2189	71	58.739399	68	20
72348.60156	16.1012001	1.439	0.1241	0.05397	5.8309999	326.3099976	5	2255	74	78.8302002	40	30
72348.60156	16.5699005	1.5549999	0.2898	0.08511	5.4390001	19.6537991	5	2284	98	75.7839966	68	70
72348.60156	15.8043003	2.0009999	0.1951	0.04413	4.9850001	81.8699036	5	1630	122	77.7972031	68	70
72348.60156	37.1111984	1.83	0.3748	0.1155	5.4120002	217.4759979	13	2010	115	77.4179001	40	70
72348.60156	14.3129997	1.579	0.1214	0.03695	5.0900002	101.3099976	5	1670	118	76.2104034	68	70
72348.60156	24.5009995	1.83	0.3748	0.1155	5.4120002	70.7693024	5	1741	120	76.5325012	40	70
72348.60156	2.56253	1.14	0.1586	0.04185	5.645	63.4348984	5	1927	119	71.6399994	40	70
72348.60156	6.8477802	1.14	0.1586	0.04185	5.645	270	17	1900	119	71.6399994	40	70
72348.60156	29.5142994	1.14	0.1586	0.04185	5.645	45	61	1942	115	71.5973969	40	70
72348.60156	8.0949802	1.2130001	0.2257	0.1382	7.0489998	320.7109985	5	1772	121	67.7913971	81	70
72348.60156	2.2923	1.91	0.1475	0.06849	5.8460002	90	5	1735	122	66.4530029	44	70
72348.60156	2.56253	1.2130001	0.2257	0.1382	7.0489998	206.5650024	5	1730	122	66.4548035	81	70
72939.60156	5.7147799	1.459	0.1583	0.07566	6.296	233.1300049	5	2241	73	71.3442993	61	10
72939.60156	11.2349997	1.459	0.1583	0.07566	6.296	319.0859985	5	2073	71	70.5607986	61	10
72939.60156	16.2653008	1.459	0.1583	0.07566	6.296	30.9638004	5	2248	74	70.3858032	61	10
72939.60156	18.5930996	1.4630001	0.2897	0.07971	5.4910002	30.3791008	5	2119	72	71.6659012	61	10
72939.60156	14.1429005	1.459	0.1583	0.07566	6.296	173.1569977	5	2171	73	69.2850037	61	10
72939.60156	6.1517501	1.459	0.1583	0.07566	6.296	338.1990051	5	2051	71	70.5607986	61	10
72939.60156	9.6714096	1.864	0.1531	0.06849	6.059	49.7635994	5	2029	72	59.5499001	65	20
72939.60156	17.3111	1.228	0.1461	0.05673	4.948	84.4725037	5	2538	70	58.0257988	68	20
72939.60156	12.4905996	1.439	0.1241	0.05397	5.8309999	18.4349003	63	2073	72	78.5533981	40	30
72939.60156	15.3652	1.439	0.1241	0.05397	5.8309999	303.1109924	98	2018	72	79.0968018	40	30
72939.60156	12.0110998	1.7359999	0.3104	0.08247	6.5440001	318.8139954	5	2317	87	83.8030014	58	50
72939.60156	31.3712006	1.4630001	0.2786	0.08511	5.744	203.1990051	5	2502	91	84.3971024	2	60
72939.60156	12.0882998	1.372	0.203	0.04787	5.2379999	307.4049988	10	1783	101	76.4673996	68	70
72939.60156	22.2185001	1.8559999	0.1566	0.08711	5.9710002	30.9638004	5	1598	100	76.332901	68	70
72939.60156	9.6386299	1.579	0.1214	0.03695	5.0900002	315	5	1796	122	76.0774994	68	70
72939.60156	4.0476699	1.579	0.1214	0.03695	5.0900002	81.8699036	5	1701	122	76.8578033	68	70
72939.60156	3.2400701	1.91	0.1475	0.06849	5.8460002	45	5	1841	121	69.405899	44	70
72939.60156	8.2902098	1.2130001	0.2257	0.1382	7.0489998	105.9449997	5	1796	119	70.5432968	40	70
72939.60156	13.8831997	1.91	0.1475	0.06849	5.8460002	21.3705997	37	1879	120	69.5281982	44	70
72939.60156	2.56253	1.14	0.1586	0.04185	5.645	333.4349976	5	1794	119	70.5432968	40	70
72939.60156	4.92028	1.2130001	0.2257	0.1382	7.0489998	125.538002	5	1829	119	69.3881989	81	70
73530.70313	34.4188004	1.4630001	0.2897	0.07971	5.4910002	186.7100067	6	2470	75	69.8212967	58	10
73530.70313	11.8814001	1.459	0.1583	0.07566	6.296	64.653801	5	2043	72	68.5158997	61	10
73530.70313	1.81259	1.864	0.1531	0.06849	6.059	251.5650024	5	2021	72	59.0546989	65	20
73530.70313	36.5217018	1.258	0.1382	0.06718	5.9310002	71.0754013	5	2138	71	59.0625992	61	20
73530.70313	11.4549999	0.9543	0.1275	0.08166	5.9089999	249.7749939	16	2092	71	58.4650993	68	20
73530.70313	24.3754997	1.4630001	0.2786	0.08511	5.744	316.7900085	14	2081	88	84.1412964	40	50
73530.70313	10.7803001	1.4630001	0.2786	0.08511	5.744	3.01279	5	2353	86	83.4850006	58	50
73530.70313	38.0794983	1.5549999	0.2898	0.08511	5.4390001	65.0715027	43	2251	97	77.7270966	58	70
73530.70313	7.43398	1.83	0.3748	0.1155	5.4120002	355.6010132	80	1916	116	76.3687973	40	70
73530.70313	4.5772901	1.149	0.1319	0.03307	5.3439999	0	5	1601	121	75.6669998	40	70
73530.70313	2.2923	1.149	0.1319	0.03307	5.3439999	180	5	1600	121	75.5089035	68	70
73530.70313	28.3209	2.0009999	0.1951	0.04413	4.9850001	31.3286991	5	2091	119	70.879097	68	70
73530.70313	20.1744995	1.83	0.3748	0.1155	5.4120002	119.3580017	5	2113	118	71.7545013	40	70
73530.70313	16.2472	1.83	0.3748	0.1155	5.4120002	164.0549927	5	2262	116	70.6912003	40	70
73530.70313	21.0562992	1.14	0.1586	0.04185	5.645	117.8970032	5	2103	118	70.6912003	40	70
73530.70313	14.5639	1.14	0.1586	0.04185	5.645	164.3580017	85	1899	120	70.5766983	40	70
73530.70313	8.7034702	1.647	0.1351	0.04238	5.4219999	168.6900024	5	1677	117	70.3582001	59	70
73530.70313	39.081501	1.576	0.3023	0.08226	5.138	112.4570007	46	1944	105	83.9481964	40	80
73530.70313	31.3848991	1.576	0.3023	0.08226	5.138	48.9908981	85	1873	106	83.8980026	22	80
74121.70313	13.5503998	1.459	0.1583	0.07566	6.296	221.6340027	9	2194	72	70.3858032	61	10
74121.70313	23.7868996	1.459	0.1583	0.07566	6.296	267.3970032	54	2034	72	67.9585037	61	10
74121.70313	4.3583102	1.459	0.1583	0.07566	6.296	66.8013992	5	1964	71	67.9585037	61	10
74121.70313	5.6577201	1.459	0.1583	0.07566	6.296	225	5	2033	71	69.5494003	61	10
74121.70313	0	1.864	0.1531	0.06849	6.059	-1	5	2022	72	59.5499001	65	20
74121.70313	10.4549999	1.258	0.1382	0.06718	5.9310002	130.6009979	36	2405	71	59.719799	61	20
74121.70313	2.92115	0.9543	0.1275	0.08166	5.9089999	281.3099976	5	2053	71	58.4650993	68	20
74121.70313	16.1012001	1.439	0.1241	0.05397	5.8309999	303.6900024	22	2118	72	78.5533981	40	30
74121.70313	31.0524998	1.7359999	0.3104	0.08247	6.5440001	285.4219971	5	2521	91	84.3971024	2	60
74121.70313	27.0342007	1.372	0.203	0.04787	5.2379999	25.5599995	5	1590	99	76.332901	68	70
74121.70313	5.17804	1.647	0.1351	0.04238	5.4219999	83.6597977	5	1670	119	69.1278992	59	70
74121.70313	20.3250999	2.0009999	0.1951	0.04413	4.9850001	1.54816	5	2298	116	70.6912003	68	70
74121.70313	1.81259	1.2130001	0.2257	0.1382	7.0489998	71.5650024	5	1756	121	68.1268997	81	70
74121.70313	2.2923	1.2130001	0.2257	0.1382	7.0489998	90	5	1726	119	67.7913971	81	70
74121.70313	6.5093999	1.83	0.3748	0.1155	5.4120002	37.875	5	2248	117	69.7447968	40	70
74121.70313	0	1.2130001	0.2257	0.1382	7.0489998	-1	5	1721	122	66.4530029	81	70
74121.70313	18.7607002	1.424	0.1229	0.04023	5.1129999	135	85	2016	107	83.2558975	22	80
74712.70313	8.84869	1.459	0.1583	0.07566	6.296	315	8	2060	72	68.5158997	61	10
74712.70313	7.2143898	1.459	0.1583	0.07566	6.296	71.5650024	5	2075	72	69.8330994	61	10
74712.70313	2.56253	1.864	0.1832	0.0639	6.6869998	26.5650997	5	2006	70	69.5494003	44	10
74712.70313	13.1381998	1.258	0.1382	0.06718	5.9310002	329.0360107	5	2293	71	58.0257988	61	20
74712.70313	23.3223991	1.439	0.1241	0.05397	5.8309999	68.1986008	27	2114	75	79.3312988	40	30
74712.70313	18.9113007	1.439	0.1241	0.05397	5.8309999	96.7098007	72	2090	85	82.2209015	68	50
74712.70313	42.5606995	1.7359999	0.3104	0.08247	6.5440001	196.4600067	5	2540	91	84.3971024	2	60
74712.70313	34.2813988	1.5549999	0.2898	0.08511	5.4390001	229.7640076	5	2241	98	76.3909988	68	70
74712.70313	19.0604992	2.0009999	0.1951	0.04413	4.9850001	349.9920044	5	1618	123	77.2686005	68	70
74712.70313	33.6366997	2.0009999	0.1951	0.04413	4.9850001	43.7811012	5	1547	125	77.4347992	68	70
74712.70313	5.17804	1.149	0.1319	0.03307	5.3439999	186.3399963	5	1663	121	75.6669998	68	70
74712.70313	19.6991997	1.494	0.1461	0.05503	6.5430002	296.5650024	5	1800	117	70.5924988	40	70
74712.70313	4.0476699	1.2130001	0.2257	0.1382	7.0489998	351.8699951	5	1792	122	69.405899	81	70
74712.70313	29.8335991	1.424	0.1229	0.04023	5.1129999	29.2488003	24	1784	108	83.2558975	68	80
75303.79688	10.8958998	1.459	0.1583	0.07566	6.296	81.0273972	5	2227	74	70.3858032	61	10
75303.79688	33.7261009	1.459	0.1583	0.07566	6.296	49.8644981	5	2062	74	69.3289032	61	10
75303.79688	20.6884003	1.459	0.1583	0.07566	6.296	32.0054016	5	2038	72	71.1164017	61	10
75303.79688	30.5914993	1.4630001	0.2897	0.07971	5.4910002	146.0410004	5	2247	74	69.3289032	58	10
75303.79688	16.5699005	1.228	0.1461	0.05673	4.948	132.2740021	5	2528	71	58.480999	68	20
75303.79688	15.3652	1.439	0.1241	0.05397	5.8309999	213.1109924	96	1943	71	78.8772964	40	30
75303.79688	29.0235004	1.4630001	0.2786	0.08511	5.744	309.1440125	5	2307	86	83.4473038	58	50
75303.79688	28.3209	1.5549999	0.2898	0.08511	5.4390001	328.67099	5	2124	95	77.7220993	68	70
75303.79688	16.9023991	1.3	0.1413	0.03621	5.277	252.7590027	34	1917	98	75.9722977	68	70
75303.79688	14.8906002	1.149	0.1319	0.03307	5.3439999	70.2011032	5	1603	121	75.6669998	68	70
75303.79688	5.7147799	1.2130001	0.2257	0.1382	7.0489998	216.8699951	5	1742	122	68.1268997	81	70
75303.79688	6.8477802	1.2130001	0.2257	0.1382	7.0489998	90	5	1728	120	66.4548035	81	70
75303.79688	5.6577201	1.91	0.1475	0.06849	5.8460002	45	5	1729	123	66.4530029	44	70
75303.79688	21.6296005	1.576	0.3023	0.08226	5.138	222.9550018	7	1808	105	83.8980026	22	80
75894.79688	3.33957	1.459	0.1583	0.07566	6.296	210.9640045	5	2069	72	68.5158997	61	10
75894.79688	2.56253	0.9543	0.1275	0.08166	5.9089999	333.4349976	5	2229	70	58.2557983	68	20
75894.79688	9.1664801	1.258	0.1382	0.06718	5.9310002	150.2550049	5	2472	71	58.480999	68	20
75894.79688	20.8603001	1.439	0.1241	0.05397	5.8309999	336.8009949	94	1998	72	79.3411026	40	30
75894.79688	30.1320992	1.4630001	0.2786	0.08511	5.744	226.3970032	72	2018	89	84.3080978	58	50
75894.79688	29.0788002	1.4630001	0.2786	0.08511	5.744	329.743988	82	2027	84	83.1930008	58	50
75894.79688	28.8645992	1.5549999	0.2898	0.08511	5.4390001	176.878006	5	2368	97	78.1641998	58	70
75894.79688	16.2653008	1.5549999	0.2898	0.08511	5.4390001	174.0939941	5	2452	96	78.1641998	58	70
75894.79688	12.8788004	1.579	0.1214	0.03695	5.0900002	293.1990051	5	1794	122	76.697197	68	70
75894.79688	16.7108994	1.14	0.1586	0.04185	5.645	143.1300049	7	2020	118	71.6399994	44	70
75894.79688	1.81259	1.647	0.1351	0.04238	5.4219999	251.5650024	5	1688	119	69.1278992	44	70
76485.79688	10.8958998	1.459	0.1583	0.07566	6.296	207.8970032	5	2103	72	69.8212967	61	10
76485.79688	6.4595599	1.459	0.1583	0.07566	6.296	45	5	1977	72	68.5158997	61	10
76485.79688	13.9050999	1.4630001	0.2897	0.07971	5.4910002	255.9640045	5	2110	72	70.1108017	61	10
76485.79688	6.9413199	2.1440001	0.07463	0.1177	7.9990001	80.5376968	5	1995	71	68.8911972	44	10
76485.79688	21.2754002	1.4630001	0.2897	0.07971	5.4910002	295.9060059	5	2217	74	71.6659012	58	10
76485.79688	13.6176996	1.459	0.1583	0.07566	6.296	141.7100067	5	2143	74	71.1164017	61	10
76485.79688	5.6577201	1.864	0.1531	0.06849	6.059	225	5	2035	73	59.3879013	65	20
76485.79688	2.92115	1.864	0.1531	0.06849	6.059	258.6900024	5	2020	72	59.0546989	65	20
76485.79688	0.810829	1.893	0.1478	0.06223	6.1409998	135	66	1953	72	78.7577972	44	30
76485.79688	12.1648998	1.439	0.1241	0.05397	5.8309999	338.1990051	54	1963	72	78.7577972	40	30
76485.79688	10.1493998	1.83	0.3748	0.1155	5.4120002	153.4349976	5	1793	120	76.5325012	40	70
76485.79688	10.2114	1.579	0.1214	0.03695	5.0900002	0	5	1653	119	76.2104034	68	70
76485.79688	9.4057302	1.579	0.1214	0.03695	5.0900002	115.0169983	5	1841	120	76.0774994	68	70
76485.79688	0.810829	1.2130001	0.2257	0.1382	7.0489998	135	5	1732	123	68.1268997	81	70
76485.79688	1.81259	1.2130001	0.2257	0.1382	7.0489998	288.4349976	5	1810	121	69.405899	81	70
76485.79688	37.4310989	1.576	0.3023	0.08226	5.138	295.5599976	66	1887	105	83.8980026	22	80
77076.89844	7.30305	1.459	0.1583	0.07566	6.296	38.6598015	5	2223	72	70.8927994	61	10
77076.89844	5.11485	1.864	0.1832	0.0639	6.6869998	116.5650024	5	2081	72	69.8330994	44	10
77076.89844	2.43119	1.459	0.1583	0.07566	6.296	315	5	2074	72	69.5494003	61	10
77076.89844	9.1664801	1.459	0.1583	0.07566	6.296	172.875	41	2225	74	69.8212967	61	10
77076.89844	6.4595599	1.864	0.1832	0.0639	6.6869998	135	5	2042	72	69.8330994	44	10
77076.89844	2.2923	1.459	0.1583	0.07566	6.296	0	5	2011	71	69.5494003	61	10
77076.89844	6.8477802	1.5930001	0.1499	0.06035	6.5539999	270	5	2026	71	58.1660004	44	20
77076.89844	1.81259	1.9680001	0.05519	0.08367	8.2959995	288.4349976	5	2042	71	58.739399	146	20
77076.89844	12.8549995	1.439	0.1241	0.05397	5.8309999	52.125	84	1993	72	79.0477982	40	30
77076.89844	25.8313007	1.439	0.1241	0.05397	5.8309999	150.2550049	5	2217	73	78.8302002	40	30
77076.89844	8.9914103	1.439	0.1241	0.05397	5.8309999	34.6952019	81	1983	72	78.7577972	40	30
77076.89844	7.97542	1.4630001	0.2786	0.08511	5.744	0	90	1922	88	84.1412964	40	50
77076.89844	14.8097	1.341	0.2231	0.08762	5.9330001	299.4760132	5	2294	86	83.8030014	40	50
77076.89844	33.2005005	1.4630001	0.2786	0.08511	5.744	156.5709991	5	2209	85	83.5624008	58	60
77076.89844	0	1.647	0.1351	0.04238	5.4219999	-1	5	1694	119	69.1278992	44	70
77667.89844	0	1.5930001	0.1499	0.06035	6.5539999	-1	5	2026	71	58.5424995	44	20
77667.89844	0.810829	1.9680001	0.05519	0.08367	8.2959995	315	5	2033	71	58.739399	146	20
77667.89844	0.810829	1.258	0.1382	0.06718	5.9310002	135	5	2022	72	59.2886009	65	20
77667.89844	31.0174999	1.258	0.1382	0.06718	5.9310002	288.4349976	5	2314	70	57.5247993	61	20
77667.89844	24.2064991	1.439	0.1241	0.05397	5.8309999	16.8213997	72	1965	71	79.0697021	40	30
77667.89844	24.5009995	1.439	0.1241	0.05397	5.8309999	98.8417969	74	1944	71	79.0968018	40	30
77667.89844	32.0696983	1.439	0.1241	0.05397	5.8309999	116.5650024	28	1940	85	82.2209015	1	50
77667.89844	17.5606003	1.341	0.2231	0.08762	5.9330001	325.3049927	30	1714	85	83.438797	40	50
77667.89844	22.5046997	1.372	0.203	0.04787	5.2379999	307.1470032	5	1676	99	76.4673996	68	70
77667.89844	34.2354012	1.8559999	0.1566	0.08711	5.9710002	0	9	1579	100	76.332901	68	70
77667.89844	16.5699005	1.421	0.1433	0.05858	6.3899999	199.654007	5	1573	123	77.2686005	44	70
77667.89844	5.7147799	1.579	0.1214	0.03695	5.0900002	323.1300049	5	1705	122	76.0774994	68	70
78258.89844	30.2353001	1.4630001	0.2897	0.07971	5.4910002	164.0549927	5	2221	74	71.6659012	58	10
78258.89844	6.8477802	1.459	0.1583	0.07566	6.296	90	37	2334	75	69.8212967	58	10
78258.89844	10.6926003	1.459	0.1583	0.07566	6.296	147.9949951	6	2339	74	69.8212967	61	10
78258.89844	14.2069998	0.9543	0.1275	0.08166	5.9089999	288.4349976	5	2355	70	59.0625992	68	20
78258.89844	22.6811008	1.258	0.1382	0.06718	5.9310002	73.3007965	5	2449	71	58.480999	68	20
78258.89844	22.0732994	1.4630001	0.2786	0.08511	5.744	164.2489929	5	2442	88	84.2006989	58	50
78258.89844	25.7831993	1.8559999	0.1566	0.08711	5.9710002	76.8274002	5	1573	98	76.332901	68	70
78258.89844	25.0744991	1.83	0.3748	0.1155	5.4120002	41.5317993	50	1914	116	76.3687973	40	70
78258.89844	25.0744991	1.83	0.3748	0.1155	5.4120002	41.5317993	66	1914	116	76.3687973	40	70
78258.89844	6.5093999	1.83	0.3748	0.1155	5.4120002	142.125	5	1715	120	76.5325012	40	70
78258.89844	6.5093999	1.83	0.3748	0.1155	5.4120002	142.125	5	1715	120	76.5325012	40	70
78258.89844	15.0307999	1.83	0.3748	0.1155	5.4120002	153.4349976	5	2145	119	70.879097	40	70
78258.89844	4.0476699	1.789	0.1731	0.03679	4.8410001	315	5	1763	128	85.2847977	68	100
78850	16.9885998	1.5930001	0.1499	0.06035	6.5539999	238.3930054	53	2182	71	58.5424995	65	20
78850	0.810829	1.258	0.1382	0.06718	5.9310002	45	5	2024	72	58.9351997	61	20
78850	17.8864002	1.258	0.1382	0.06718	5.9310002	277.125	5	2196	70	59.0625992	61	20
78850	4.1275501	1.5930001	0.1499	0.06035	6.5539999	33.6901016	5	2029	71	58.5424995	44	20
78850	0.810829	1.5930001	0.1499	0.06035	6.5539999	225	5	2025	71	58.1660004	44	20
78850	2.43119	1.9680001	0.05519	0.08367	8.2959995	45	5	2022	71	58.739399	146	20
78850	13.1847	1.258	0.1382	0.06718	5.9310002	109.9830017	5	2035	71	58.5424995	61	20
78850	27.3959999	1.372	0.1862	0.05157	6.3969998	349.9920044	5	1424	93	82.4636002	50	60
78850	13.6847	1.775	0.09183	0.06611	6.5229998	99.4623032	5	1410	93	82.4537964	50	60
78850	27.4918003	1.3	0.1413	0.03621	5.277	67.3800964	58	1915	98	75.9722977	68	70
78850	16.2653008	1.3	0.1413	0.03621	5.277	157.8339996	69	2032	98	75.9722977	68	70
78850	5.6577201	1.83	0.3748	0.1155	5.4120002	45	5	1863	118	76.5325012	40	70
78850	14.5845003	1.579	0.1214	0.03695	5.0900002	0	5	1568	124	76.2335968	68	70
78850	15.1301003	1.4630001	0.2898	0.08226	5.2020001	272.1210022	89	1998	107	83.1175995	22	80
78850	35.6581993	1.424	0.1229	0.04023	5.1129999	30.1413994	5	1774	110	83.0335999	68	80
78850	35.332901	1.576	0.3023	0.08226	5.138	288.946991	6	1751	106	83.8980026	40	80
79441	13.8831997	1.459	0.1583	0.07566	6.296	21.3705997	56	2173	74	69.8212967	61	10
79441	18.2675991	1.4630001	0.2897	0.07971	5.4910002	284.0360107	5	2179	74	70.8927994	58	10
79441	1.81259	2.1440001	0.07463	0.1177	7.9990001	251.5650024	5	1989	71	68.8911972	26	10
79441	18.3458004	1.459	0.1583	0.07566	6.296	275.1940002	5	2045	72	71.1164017	61	10
79441	9.6714096	0.9543	0.1275	0.08166	5.9089999	310.2359924	5	2164	71	58.4650993	68	20
79441	5.8825598	1.864	0.1531	0.06849	6.059	29.0545998	5	2157	72	59.3879013	65	20
79441	13.7291002	1.439	0.1241	0.05397	5.8309999	214.9920044	99	1966	72	78.7577972	40	30
79441	16.2472	1.439	0.1241	0.05397	5.8309999	74.0546036	5	1923	73	80.3579025	40	30
79441	30.5914993	1.812	0.1862	0.04005	7.4949999	92.9107971	5	1377	95	82.5098038	47	60
79441	14.2069998	1.812	0.1862	0.04005	7.4949999	161.5650024	5	1470	95	82.6190033	50	60
79441	3.2400701	1.3	0.1413	0.03621	5.277	315	5	1974	96	77.7220993	68	70
79441	17.7894001	0.634	0.1035	0.03511	4.888	356.4240112	5	1602	102	75.9626007	78	70
79441	14.8906002	1.83	0.3748	0.1155	5.4120002	289.7990112	5	1812	118	76.5325012	40	70
79441	18.5930996	1.421	0.1433	0.05858	6.3899999	120.3789978	5	1628	123	77.2686005	68	70
79441	1.81259	1.579	0.1214	0.03695	5.0900002	18.4349003	5	1610	120	75.5089035	68	70
79441	4.5772901	1.2130001	0.2257	0.1382	7.0489998	180	5	1785	119	70.5432968	81	70
79441	2.92115	1.2130001	0.2257	0.1382	7.0489998	101.3099976	5	1816	118	69.3881989	81	70
79441	13.6176996	1.772	0.3392	0.03	4.8860002	321.7099915	5	1629	111	82.9059982	40	80
79441	16.5699005	1.576	0.3023	0.08226	5.138	289.6539917	48	1875	107	83.6791	22	80
79441	12.2156	1.789	0.1731	0.03679	4.8410001	326.3099976	5	1719	128	85.2847977	68	100
79441	15.8043003	1.789	0.1731	0.03679	4.8410001	135	5	1699	128	85.2847977	68	100
80032	6.8947201	1.4630001	0.2897	0.07971	5.4910002	335.5559998	5	2085	72	71.6659012	58	10
80032	17.3948002	1.4630001	0.2897	0.07971	5.4910002	153.4349976	5	2165	73	68.5642014	58	10
80032	8.0949802	1.459	0.1583	0.07566	6.296	320.7109985	5	2031	72	71.1164017	61	10
80032	3.2400701	1.258	0.1382	0.06718	5.9310002	45	5	2019	71	59.2886009	61	20
80032	2.56253	0.9543	0.1275	0.08166	5.9089999	116.5650024	5	2060	71	58.4650993	68	20
80032	2.43119	1.439	0.1241	0.05397	5.8309999	225	28	2030	74	79.5651016	40	30
80032	37.4547005	1.439	0.1241	0.05397	5.8309999	109.8550034	5	1864	72	79.3310013	40	30
80032	24.1105995	1.439	0.1241	0.05397	5.8309999	116.5650024	5	1856	73	80.3579025	40	30
80032	15.2089996	1.4630001	0.2786	0.08511	5.744	6.3401899	82	2054	88	84.3080978	40	50
80032	30.4832993	1.341	0.2231	0.08762	5.9330001	324.6889954	30	2176	86	83.8030014	40	50
80032	25.7831993	1.439	0.1241	0.05397	5.8309999	50.0424004	15	1832	84	81.9692993	68	50
80032	39.0474014	1.439	0.1241	0.05397	5.8309999	128.9909973	70	1966	84	81.6255035	1	50
80032	18.2675991	1.372	0.203	0.04787	5.2379999	165.9640045	5	1411	96	82.5586014	50	60
80032	30.7560997	1.812	0.1862	0.04005	7.4949999	250.345993	5	1371	95	82.5589981	47	60
80032	34.1949997	1.278	0.151	0.03314	5.2880001	313.8070068	5	1814	100	81.1387024	58	70
80032	19.0604992	0.634	0.1035	0.03511	4.888	190.0079956	7	1790	100	76.4673996	68	70
80032	4.0476699	1.149	0.1319	0.03307	5.3439999	98.1300964	5	1592	121	75.5089035	68	70
80032	5.11485	1.2130001	0.2257	0.1382	7.0489998	116.5650024	5	1727	119	69.1278992	44	70
80032	25.4326992	1.4630001	0.2898	0.08226	5.2020001	278.4710083	19	1916	108	83.2558975	22	80
80623	32.8656006	1.4630001	0.2897	0.07971	5.4910002	16.1891994	5	2295	73	70.8927994	58	10
80623	6.4595599	1.459	0.1583	0.07566	6.296	315	7	2087	72	69.2850037	61	10
80623	22.3980007	1.459	0.1583	0.07566	6.296	299.0549927	5	2108	72	71.1164017	61	10
80623	4.3583102	1.258	0.1382	0.06718	5.9310002	113.1989975	5	2042	71	58.0257988	61	20
80623	18.8813	1.439	0.1241	0.05397	5.8309999	249.4440002	56	1868	72	79.3310013	40	30
80623	16.9542007	1.439	0.1241	0.05397	5.8309999	203.1990051	5	1862	73	80.3579025	40	30
80623	38.1338005	1.439	0.1241	0.05397	5.8309999	78.9765015	5	1721	86	82.2209015	1	50
80623	26.4253006	1.654	0.2667	0.04237	4.921	334.9830017	52	1875	88	84.1071014	40	50
80623	31.1571007	1.4630001	0.2786	0.08511	5.744	282.4259949	62	2127	85	83.7499008	58	50
80623	21.9144993	1.4630001	0.2786	0.08511	5.744	185.7109985	5	2477	87	83.7499008	58	50
80623	23.9496002	1.341	0.2231	0.08762	5.9330001	284.348999	78	2053	85	83.7499008	58	50
80623	19.4845009	1.341	0.2231	0.08762	5.9330001	118.7399979	64	1999	84	83.1930008	58	50
80623	29.4220009	1.4630001	0.2786	0.08511	5.744	207.473999	51	1921	84	83.1930008	40	50
80623	26.9358006	1.372	0.203	0.04787	5.2379999	32.125	5	1489	94	82.4627991	50	60
80623	31.0734997	1.812	0.1862	0.04005	7.4949999	54.4622993	5	1336	95	82.6190033	47	60
80623	9.3719501	1.372	0.203	0.04787	5.2379999	345.9639893	5	1423	93	82.6024017	50	60
80623	11.1232996	1.372	0.203	0.04787	5.2379999	255.2559967	5	1435	95	82.5586014	50	60
80623	32.5172997	1.5549999	0.2898	0.08511	5.4390001	132.4550018	5	2176	97	76.5895004	58	70
80623	33.5587997	1.5549999	0.2898	0.08511	5.4390001	326.0700073	8	2091	98	75.7839966	68	70
80623	20.2567997	1.83	0.3748	0.1155	5.4120002	220.6009979	38	1991	115	76.7365036	40	70
80623	11.3731003	1.83	0.3748	0.1155	5.4120002	5.7105899	5	1692	120	76.5325012	40	70
80623	14.2069998	1.494	0.1461	0.05503	6.5430002	341.5650024	5	1682	120	70.5924988	44	70
80623	22.2185001	1.257	0.1611	0.04136	5.2480001	329.0360107	5	1678	110	83.0635986	68	80
81214.10156	0.810829	1.864	0.1531	0.06849	6.059	45	5	2016	72	59.0546989	61	20
81214.10156	2.2923	0.9543	0.1275	0.08166	5.9089999	0	5	2067	71	58.4650993	68	20
81214.10156	4.0476699	1.9680001	0.05519	0.08367	8.2959995	225	5	2023	71	58.739399	146	20
81214.10156	4.5772901	1.5930001	0.1499	0.06035	6.5539999	90	5	2027	71	58.1660004	44	20
81214.10156	0	1.258	0.1382	0.06718	5.9310002	-1	5	2031	72	58.0257988	61	20
81214.10156	18.3458004	1.439	0.1241	0.05397	5.8309999	84.805603	95	1945	73	79.6010971	40	30
81214.10156	7.43398	1.765	0.1711	0.04998	6.2579999	4.3987098	53	1951	72	78.7577972	44	30
81214.10156	13.8831997	1.765	0.1711	0.04998	6.2579999	158.6289978	13	1991	72	78.5105972	40	30
81214.10156	31.5688992	1.654	0.2667	0.04237	4.921	307.0570068	26	2065	87	84.1071014	40	50
81214.10156	38.8065987	1.439	0.1241	0.05397	5.8309999	163.3690033	5	1724	85	82.2209015	1	50
81214.10156	19.5421009	1.4630001	0.2786	0.08511	5.744	310.4259949	63	2041	85	83.7499008	58	50
81214.10156	16.9542007	1.372	0.203	0.04787	5.2379999	203.1990051	5	1576	94	82.4537964	50	60
81214.10156	41.6162987	1.405	0.1859	0.03607	6.4200001	345.651001	5	1367	91	82.6024017	44	60
81214.10156	19.7133999	1.372	0.203	0.04787	5.2379999	305.9100037	5	1786	100	75.8567963	68	70
81214.10156	7.2143898	1.2130001	0.2257	0.1382	7.0489998	71.5650024	5	1788	119	69.3881989	81	70
81214.10156	3.4361601	1.2130001	0.2257	0.1382	7.0489998	90	5	1761	119	69.3881989	81	70
81214.10156	5.11485	2.0009999	0.1951	0.04413	4.9850001	153.4349976	5	2063	119	70.879097	40	70
81214.10156	11.3731003	1.83	0.3748	0.1155	5.4120002	264.2890015	5	2114	118	71.7545013	40	70
81214.10156	33.1204987	1.576	0.3023	0.08226	5.138	290.6589966	85	2029	106	83.5017014	22	80
81805.10156	10.2728996	1.459	0.1583	0.07566	6.296	6.3401899	5	2009	72	70.3858032	61	10
81805.10156	15.8043003	1.4630001	0.2897	0.07971	5.4910002	225	5	2141	73	69.3289032	58	10
81805.10156	15.9905996	1.459	0.1583	0.07566	6.296	282.0950012	5	1985	71	71.1164017	61	10
81805.10156	5.11485	1.459	0.1583	0.07566	6.296	153.4349976	5	2044	72	68.5158997	61	10
81805.10156	4.1275501	0.9543	0.1275	0.08166	5.9089999	146.3099976	5	2152	71	58.4650993	68	20
81805.10156	0.810829	0.9543	0.1275	0.08166	5.9089999	225	5	2070	71	58.4650993	68	20
81805.10156	2.56253	1.9680001	0.05519	0.08367	8.2959995	296.5650024	5	2028	71	58.739399	146	20
81805.10156	0.810829	1.258	0.1382	0.06718	5.9310002	315	5	2029	72	58.1660004	61	20
81805.10156	16.2653008	1.439	0.1241	0.05397	5.8309999	22.1662998	50	1779	71	79.0697021	40	30
81805.10156	34.7459984	1.439	0.1241	0.05397	5.8309999	316.1690063	51	1856	71	79.0697021	40	30
81805.10156	13.5503998	1.439	0.1241	0.05397	5.8309999	48.3665009	51	1864	71	79.0697021	40	30
81805.10156	12.1648998	1.321	0.1025	0.04006	6.006	21.8013992	5	1889	71	78.5533981	40	30
81805.10156	12.1648998	1.654	0.2667	0.04237	4.921	338.1990051	52	1755	87	84.1071014	40	50
81805.10156	26.4346008	1.7359999	0.3104	0.08247	6.5440001	310.1010132	5	2421	86	83.8063965	58	50
81805.10156	25.4326992	1.4630001	0.2786	0.08511	5.744	188.470993	5	2256	85	83.8030014	58	50
81805.10156	27.6385994	1.4630001	0.2786	0.08511	5.744	153.9250031	5	2266	90	84.3971024	2	60
81805.10156	33.1944008	1.4630001	0.2786	0.08511	5.744	173.8529968	12	2252	85	83.5624008	58	60
81805.10156	12.6134005	1.812	0.1862	0.04005	7.4949999	280.3049927	5	1311	94	82.5589981	47	60
81805.10156	8.0553398	1.812	0.1862	0.04005	7.4949999	98.1300964	5	1272	94	82.6190033	47	60
81805.10156	21.6669998	1.372	0.203	0.04787	5.2379999	49.0856018	5	1397	96	82.5586014	50	60
81805.10156	23.8521996	1.6569999	0.3023	0.08226	5.138	264.8059998	59	1881	98	83.0325012	58	70
81805.10156	24.0785007	1.3	0.1413	0.03621	5.277	55.9541016	67	1904	98	77.509903	68	70
81805.10156	16.2653008	2.0009999	0.1951	0.04413	4.9850001	247.8339996	5	1734	122	77.7972031	68	70
81805.10156	15.9905996	1.579	0.1214	0.03695	5.0900002	294.7749939	5	1677	122	76.0774994	68	70
81805.10156	2.2923	1.2130001	0.2257	0.1382	7.0489998	180	5	1729	119	69.1278992	81	70
81805.10156	6.5093999	1.2130001	0.2257	0.1382	7.0489998	164.7449951	5	1774	119	69.3881989	81	70
81805.10156	36.4313011	1.424	0.1229	0.04023	5.1129999	167.470993	5	1815	108	83.3488998	68	80
82396.10156	12.0882998	1.459	0.1583	0.07566	6.296	322.5950012	5	2037	72	71.6659012	61	10
82396.10156	27.0788002	1.459	0.1583	0.07566	6.296	229.7640076	20	2113	71	69.3289032	61	10
82396.10156	10.0558004	1.4630001	0.2897	0.07971	5.4910002	16.3894997	5	2064	72	71.6659012	61	10
82396.10156	3.6215501	1.5930001	0.1499	0.06035	6.5539999	288.4349976	5	2032	72	58.1660004	44	20
82396.10156	2.2923	1.9680001	0.05519	0.08367	8.2959995	90	5	2037	71	58.739399	146	20
82396.10156	10.4549999	1.258	0.1382	0.06718	5.9310002	167.470993	5	2266	71	60.023201	61	20
82396.10156	2.43119	1.258	0.1382	0.06718	5.9310002	135	5	2042	72	58.0257988	61	20
82396.10156	10.1493998	1.439	0.1241	0.05397	5.8309999	153.4349976	6	1923	72	78.7577972	44	30
82396.10156	6.8947201	1.439	0.1241	0.05397	5.8309999	155.5559998	99	1923	72	79.0299988	40	30
82396.10156	28.4769001	1.439	0.1241	0.05397	5.8309999	29.8759995	6	1886	86	82.8746033	1	50
82396.10156	32.6194	1.341	0.2231	0.08762	5.9330001	350.0960083	63	1802	86	83.7451019	40	50
82396.10156	28.0797997	1.654	0.2667	0.04237	4.921	336.8009949	33	1870	87	84.1071014	40	50
82396.10156	31.9706993	1.4630001	0.2786	0.08511	5.744	282.0310059	34	1972	83	83.1930008	58	50
82396.10156	26.4992008	1.7359999	0.3104	0.08247	6.5440001	231.5200043	5	2400	89	84.6057968	2	60
82396.10156	21.1210995	1.812	0.1862	0.04005	7.4949999	36.5730019	5	1299	95	82.5098038	47	60
82396.10156	11.2349997	1.3	0.1413	0.03621	5.277	220.9140015	43	1971	98	76.6316986	68	70
82396.10156	29.4064999	1.26	0.1538	0.03897	4.8920002	83.8844986	51	1895	98	76.3909988	68	70
82396.10156	25.8505001	1.3	0.1413	0.03621	5.277	218.2899933	88	1925	98	76.5074997	68	70
82396.10156	8.9914103	1.83	0.3748	0.1155	5.4120002	34.6952019	11	1916	117	76.914299	40	70
82396.10156	6.5093999	1.2130001	0.2257	0.1382	7.0489998	52.125	5	1670	119	69.1278992	81	70
82396.10156	4.5772901	1.2130001	0.2257	0.1382	7.0489998	90	5	1848	119	69.3881989	81	70
82396.10156	23.7322998	1.91	0.1475	0.06849	5.8460002	11.8214998	21	1815	120	66.924202	40	70
82396.10156	8.9914103	1.789	0.1731	0.03679	4.8410001	341.5650024	5	1675	128	85.2847977	68	100
82396.10156	11.8027	1.789	0.1731	0.03679	4.8410001	286.6990051	5	1738	127	85.2739029	68	100
82987.20313	1.14661	1.9680001	0.05519	0.08367	8.2959995	180	5	2045	71	58.1660004	146	20
82987.20313	2.56253	1.9680001	0.05519	0.08367	8.2959995	63.4348984	5	2048	71	58.1660004	146	20
82987.20313	3.6215501	0.9543	0.1275	0.08166	5.9089999	251.5650024	5	2060	71	57.8340988	146	20
82987.20313	29.8862991	1.258	0.1382	0.06718	5.9310002	54.9262009	5	2211	71	60.2536011	61	20
82987.20313	2.56253	1.9680001	0.05519	0.08367	8.2959995	243.4349976	5	2049	71	57.8340988	146	20
82987.20313	4.1275501	1.258	0.1382	0.06718	5.9310002	326.3099976	5	2021	71	59.2886009	61	20
82987.20313	3.2400701	1.9680001	0.05519	0.08367	8.2959995	135	5	2041	71	58.1660004	146	20
82987.20313	6.8477802	1.439	0.1241	0.05397	5.8309999	180	56	1962	72	78.7577972	40	30
82987.20313	36.3506012	1.439	0.1241	0.05397	5.8309999	135	77	2010	74	79.6817017	40	30
82987.20313	19.0009995	1.439	0.1241	0.05397	5.8309999	144.4620056	92	1986	72	79.0477982	40	30
82987.20313	10.4549999	1.439	0.1241	0.05397	5.8309999	229.3990021	99	1950	72	79.0299988	40	30
82987.20313	13.5503998	1.137	0.1229	0.03863	5.2480001	311.6340027	5	1936	92	81.2780991	68	50
82987.20313	19.1933994	1.4630001	0.2786	0.08511	5.744	341.5650024	90	1957	84	83.438797	40	50
82987.20313	19.6991997	1.789	0.1731	0.03679	4.8410001	116.5650024	5	1446	93	82.5341034	50	60
82987.20313	42.3146019	1.812	0.1862	0.04005	7.4949999	213.3410034	5	1373	95	82.5098038	47	60
82987.20313	11.3181	1.372	0.203	0.04787	5.2379999	270	5	1365	96	82.5586014	50	60
82987.20313	20.5011005	1.812	0.1862	0.04005	7.4949999	105.5240021	5	1424	95	82.6960983	47	60
82987.20313	17.2437992	1.812	0.1862	0.04005	7.4949999	1.84761	5	1343	94	82.6960983	47	60
82987.20313	42.8261986	1.812	0.1862	0.04005	7.4949999	217.9839935	5	1259	95	82.5098038	47	60
82987.20313	36.5765991	1.372	0.203	0.04787	5.2379999	10.0974998	5	1545	102	75.6913986	78	70
82987.20313	22.5990009	1.3	0.1413	0.03621	5.277	242.8190002	15	1751	100	75.9722977	68	70
82987.20313	25.7059994	1.5549999	0.2898	0.08511	5.4390001	249.3049927	14	2000	97	76.5895004	68	70
82987.20313	5.8825598	1.3	0.1413	0.03621	5.277	60.9454002	5	1979	95	77.7220993	68	70
82987.20313	27.6385994	1.3	0.1413	0.03621	5.277	225	61	2105	98	77.509903	68	70
82987.20313	26.8278008	1.3	0.1413	0.03621	5.277	117.0719986	24	1969	97	77.1110001	68	70
82987.20313	3.2400701	1.2130001	0.2257	0.1382	7.0489998	135	5	1644	119	67.9231033	81	70
82987.20313	16.5699005	1.83	0.3748	0.1155	5.4120002	137.7259979	18	1999	119	71.7545013	40	70
82987.20313	37.0870018	1.257	0.1611	0.04136	5.2480001	276.8429871	5	1609	111	83.0635986	68	80
82987.20313	26.9985008	1.664	0.2691	0.04336	4.9829998	45	5	1656	106	83.9481964	40	80
82987.20313	26.9985008	1.664	0.2691	0.04336	4.9829998	45	5	1656	106	83.9481964	40	80
82987.20313	15.823	1.789	0.1731	0.03679	4.8410001	47.8624001	5	1769	129	85.1149979	68	100
83578.20313	2.43119	1.459	0.1583	0.07566	6.296	315	5	2014	71	69.5494003	44	10
83578.20313	9.09688	1.459	0.1583	0.07566	6.296	270	51	1974	71	69.6622009	61	10
83578.20313	17.8864002	1.459	0.1583	0.07566	6.296	119.7450027	5	2105	73	67.4817963	61	10
83578.20313	24.3754997	1.4630001	0.2897	0.07971	5.4910002	239.4700012	15	2190	72	71.6659012	58	10
83578.20313	2.43119	1.5930001	0.1499	0.06035	6.5539999	315	5	2034	72	57.5822983	61	20
83578.20313	9.9294596	1.572	0.1526	0.06145	6.244	59.0362015	80	2033	74	79.6817017	44	30
83578.20313	18.2675991	1.765	0.1711	0.04998	6.2579999	75.9637985	60	1976	72	78.5105972	44	30
83578.20313	17.9025002	1.137	0.1229	0.03863	5.2480001	106.189003	5	1961	92	81.2780991	68	50
83578.20313	17.9025002	1.137	0.1229	0.03863	5.2480001	106.189003	5	1961	92	81.2780991	68	50
83578.20313	30.5842991	1.372	0.203	0.04787	5.2379999	28.3008003	5	1364	91	82.5248032	44	60
83578.20313	33.9152985	1.405	0.1859	0.03607	6.4200001	355.7319946	5	1352	91	82.5271988	44	60
83578.20313	1.81259	1.812	0.1862	0.04005	7.4949999	198.4349976	5	1245	94	82.5589981	47	60
83578.20313	27.8521996	1.424	0.1229	0.04023	5.1129999	24.6236	5	1621	102	82.7335968	68	70
83578.20313	17.3111	1.6569999	0.3023	0.08226	5.138	95.5274963	44	2037	97	82.316803	58	70
83578.20313	4.7175298	1.6569999	0.3023	0.08226	5.138	255.9640045	13	2095	97	82.316803	58	70
83578.20313	5.17804	1.579	0.1214	0.03695	5.0900002	186.3399963	5	1645	123	76.8578033	68	70
83578.20313	8.9914103	1.579	0.1214	0.03695	5.0900002	108.4349976	5	1650	121	76.0774994	68	70
83578.20313	6.30759	1.789	0.1731	0.03679	4.8410001	95.194397	5	1607	130	85.1149979	68	100
84169.20313	35.332901	1.459	0.1583	0.07566	6.296	138.4340057	5	2071	73	68.5642014	61	10
84169.20313	32.3888016	1.955	0.3241	0.03131	5.2930002	263.6600037	5	2111	72	67.8335037	40	10
84169.20313	2.56253	0.9543	0.1275	0.08166	5.9089999	153.4349976	5	2026	72	58.739399	68	20
84169.20313	3.6215501	0.9543	0.1275	0.08166	5.9089999	71.5650024	5	2150	70	58.4650993	68	20
84169.20313	2.2923	0.9543	0.1275	0.08166	5.9089999	0	5	2071	71	57.8340988	68	20
84169.20313	27.1410007	-9999	-9999	-9999	-9999	51.3401985	5	2208	71	58.9351997	61	20
84169.20313	18.8962994	1.439	0.1241	0.05397	5.8309999	344.7449951	98	1996	72	79.0477982	40	30
84169.20313	11.3181	1.439	0.1241	0.05397	5.8309999	216.8699951	80	1948	72	78.7577972	40	30
84169.20313	6.5093999	1.439	0.1241	0.05397	5.8309999	344.7449951	59	1902	72	78.7319031	40	30
84169.20313	31.0384998	1.4630001	0.2786	0.08511	5.744	356.1860046	43	2226	90	84.3080978	58	50
84169.20313	26.2390995	1.4630001	0.2786	0.08511	5.744	275.8259888	5	2191	90	84.3080978	58	50
84169.20313	20.5011005	1.439	0.1241	0.05397	5.8309999	74.4758987	5	1597	85	82.1847	1	50
84169.20313	48.9182014	1.812	0.1862	0.04005	7.4949999	35.7700996	5	1338	93	82.4832001	47	60
84169.20313	15.3652	1.812	0.1862	0.04005	7.4949999	349.5090027	5	1287	92	82.4627991	50	60
84169.20313	28.3209	1.372	0.203	0.04787	5.2379999	21.8013992	5	1412	96	82.6205978	50	60
84169.20313	48.1352997	1.372	0.203	0.04787	5.2379999	29.5536995	5	1384	91	82.4802017	47	60
84169.20313	33.2495003	1.812	0.1862	0.04005	7.4949999	282.3389893	5	1322	93	82.6098022	47	60
84169.20313	40.5430984	1.26	0.1538	0.03897	4.8920002	173.9559937	88	2008	98	77.7270966	68	70
84169.20313	6.30759	1.149	0.1319	0.03307	5.3439999	174.8059998	5	1593	123	75.5089035	68	70
84169.20313	21.1210995	1.91	0.1475	0.06849	5.8460002	53.4269981	5	1762	123	68.2678986	44	70
84169.20313	5.11485	1.647	0.1351	0.04238	5.4219999	63.4348984	5	1696	119	69.1278992	44	70
84169.20313	2.2923	1.494	0.1461	0.05775	6.5970001	180	5	1613	119	69.1278992	59	70
84169.20313	5.17804	1.647	0.1351	0.04238	5.4219999	186.3399963	5	1677	119	70.5924988	40	70
84169.20313	25.7831993	1.576	0.3023	0.08226	5.138	230.0420074	55	1824	108	83.6791	22	80
84760.29688	4.8536601	2.1440001	0.07463	0.1177	7.9990001	315	5	1993	71	68.8911972	26	10
84760.29688	22.3623009	1.459	0.1583	0.07566	6.296	198.4349976	5	2140	73	67.0087967	61	10
84760.29688	26.0506992	0.9543	0.1275	0.08166	5.9089999	292.8909912	5	2222	71	59.0625992	68	20
84760.29688	4.92028	1.439	0.1241	0.05397	5.8309999	215.5379944	86	1970	72	78.7577972	40	30
84760.29688	17.4447002	1.439	0.1241	0.05397	5.8309999	260.8380127	27	2112	72	78.7904968	40	30
84760.29688	19.2667007	1.439	0.1241	0.05397	5.8309999	13.2405005	6	1801	72	79.3411026	40	30
84760.29688	16.6933002	1.439	0.1241	0.05397	5.8309999	295.7099915	78	1884	71	79.0697021	40	30
84760.29688	35.2843018	1.439	0.1241	0.05397	5.8309999	61.2602005	5	1664	85	82.2209015	1	50
84760.29688	25.4326992	1.372	0.203	0.04787	5.2379999	8.4711399	5	1301	91	82.4802017	50	60
84760.29688	19.0604992	1.789	0.1731	0.03679	4.8410001	280.0079956	5	1449	93	82.5926971	50	60
84760.29688	17.3111	1.812	0.1862	0.04005	7.4949999	227.6029968	5	1354	94	82.5589981	47	60
84760.29688	18.5930996	1.812	0.1862	0.04005	7.4949999	247.2489929	5	1371	95	82.4709015	47	60
84760.29688	25.3141994	1.812	0.1862	0.04005	7.4949999	353.928009	5	1244	93	82.4857025	47	60
84760.29688	15.0307999	1.812	0.1862	0.04005	7.4949999	153.4349976	5	1266	95	82.5586014	50	60
84760.29688	16.2472	1.812	0.1862	0.04005	7.4949999	344.0549927	5	1283	95	82.5157013	47	60
84760.29688	24.0785007	1.812	0.1862	0.04005	7.4949999	34.0458984	5	1342	94	82.5157013	47	60
84760.29688	21.1210995	1.372	0.203	0.04787	5.2379999	286.5570068	5	1526	93	82.5926971	50	60
84760.29688	15.2874002	1.3	0.1413	0.03621	5.277	293.7489929	5	1991	96	77.1110001	68	70
84760.29688	25.7831993	0.634	0.1035	0.03511	4.888	346.8269958	5	1583	103	75.9626007	78	70
84760.29688	26.6551991	2.0009999	0.1951	0.04413	4.9850001	94.5738983	5	1550	123	77.2686005	68	70
84760.29688	1.81259	1.83	0.3748	0.1155	5.4120002	251.5650024	5	1820	118	76.5325012	40	70
84760.29688	6.5093999	2.0009999	0.1951	0.04413	4.9850001	127.875	17	2040	119	70.6912003	40	70
85351.29688	19.3687992	0.9543	0.1275	0.08166	5.9089999	274.8989868	5	2072	71	58.739399	68	20
85351.29688	9.09688	0.9543	0.1275	0.08166	5.9089999	270	5	2026	72	58.739399	68	20
85351.29688	8.8845901	1.439	0.1241	0.05397	5.8309999	140.1940002	90	1963	72	78.7577972	40	30
85351.29688	21.2754002	1.439	0.1241	0.05397	5.8309999	334.0939941	31	1877	71	79.0968018	40	30
85351.29688	24.4592991	1.439	0.1241	0.05397	5.8309999	39.6441994	8	1837	72	79.3310013	40	30
85351.29688	28.8964996	1.7359999	0.3104	0.08247	6.5440001	247.6199951	5	2275	90	84.3753967	2	60
85351.29688	23.7868996	1.812	0.1862	0.04005	7.4949999	129.4720001	5	1210	93	82.5486984	47	60
85351.29688	30.9050007	1.812	0.1862	0.04005	7.4949999	51.7890015	5	1293	94	82.4857025	47	60
85351.29688	16.8504009	1.812	0.1862	0.04005	7.4949999	172.4049988	5	1262	91	82.4627991	47	60
85351.29688	25.3141994	1.812	0.1862	0.04005	7.4949999	263.928009	5	1412	95	82.5589981	47	60
85351.29688	16.1012001	1.812	0.1862	0.04005	7.4949999	213.6900024	5	1243	93	82.5486984	47	60
85351.29688	23.8521996	1.372	0.203	0.04787	5.2379999	275.1940002	5	1323	91	82.4802017	50	60
85351.29688	23.9496002	1.372	0.203	0.04787	5.2379999	75.6507034	5	1513	95	82.4627991	50	60
85351.29688	23.4118996	1.8559999	0.1566	0.08711	5.9710002	56.3098984	5	1396	100	76.5074997	61	70
85351.29688	0	1.149	0.1319	0.03307	5.3439999	-1	5	1603	122	75.6669998	68	70
85351.29688	8.0553398	1.579	0.1214	0.03695	5.0900002	261.8699951	5	1689	122	74.9980011	68	70
85351.29688	21.6170998	1.424	0.1229	0.04023	5.1129999	315	5	1570	113	82.740097	68	80
85351.29688	40.7700005	1.424	0.1229	0.04023	5.1129999	111.8010025	5	1668	106	83.6304016	68	80
85351.29688	32.8027992	1.424	0.1229	0.04023	5.1129999	115.7689972	54	1934	107	83.6791	22	80
85351.29688	12.1648998	1.257	0.1611	0.04136	5.2480001	68.1986008	5	1567	125	82.4613037	68	90
85351.29688	14.9509001	1.789	0.1731	0.03679	4.8410001	257.0050049	5	1803	127	85.2739029	68	100
85351.29688	20.8603001	1.789	0.1731	0.03679	4.8410001	246.8009949	5	1786	127	85.2739029	68	100
85942.29688	2.92115	1.459	0.1583	0.07566	6.296	258.6900024	5	1975	71	70.3858032	61	10
85942.29688	12.6134005	1.459	0.1583	0.07566	6.296	296.5650024	5	2214	73	67.4817963	61	10
85942.29688	14.7487001	1.459	0.1583	0.07566	6.296	8.7461596	5	2135	73	67.4817963	61	10
85942.29688	2.56253	1.9680001	0.05519	0.08367	8.2959995	243.4349976	5	2033	71	58.1660004	44	20
85942.29688	12.9737997	1.439	0.1241	0.05397	5.8309999	267.5100098	73	1912	72	79.3265991	40	30
85942.29688	20.8472004	1.439	0.1241	0.05397	5.8309999	273.0130005	5	1903	74	81.3416977	40	30
85942.29688	32.6194	1.439	0.1241	0.05397	5.8309999	189.904007	97	1957	71	79.0968018	40	30
85942.29688	27.9452991	1.439	0.1241	0.05397	5.8309999	358.9190063	50	1926	71	79.1296997	40	30
85942.29688	18.4699993	1.439	0.1241	0.05397	5.8309999	81.3843994	80	1897	73	79.5796967	40	30
85942.29688	26.6826	1.572	0.1526	0.06145	6.244	54.7276001	7	1761	73	79.6817017	44	30
85942.29688	13.6176996	1.439	0.1241	0.05397	5.8309999	218.2899933	79	1950	72	78.8772964	40	30
85942.29688	9.1664801	1.439	0.1241	0.05397	5.8309999	29.7448997	95	1988	72	79.3265991	40	30
85942.29688	23.0163994	1.4630001	0.2786	0.08511	5.744	254.9819946	8	2341	86	83.8063965	58	50
85942.29688	4.0476699	1.372	0.203	0.04787	5.2379999	81.8699036	5	1256	92	82.4537964	55	60
85942.29688	24.9634991	1.812	0.1862	0.04005	7.4949999	115.4629974	5	1314	94	82.5157013	47	60
85942.29688	32.9530983	1.812	0.1862	0.04005	7.4949999	98.8806992	5	1333	93	82.4634018	47	60
85942.29688	19.8404999	1.372	0.203	0.04787	5.2379999	250.5599976	5	1437	92	82.4583969	50	60
85942.29688	36.0340004	1.257	0.1611	0.04136	5.2480001	262.0929871	5	1616	101	81.3434982	68	70
85942.29688	16.4631996	1.3	0.1413	0.03621	5.277	208.3009949	5	2063	96	77.1110001	68	70
85942.29688	14.3129997	1.579	0.1214	0.03695	5.0900002	48.1797981	5	1512	125	76.0774994	68	70
85942.29688	7.2143898	1.2130001	0.2257	0.1382	7.0489998	161.5650024	5	1879	119	69.3881989	81	70
85942.29688	18.0942001	1.424	0.1229	0.04023	5.1129999	332.6499939	5	1598	113	82.740097	68	80
86533.29688	2.92115	1.459	0.1583	0.07566	6.296	78.6901016	5	2086	72	67.9585037	61	10
86533.29688	3.2400701	2.1440001	0.07463	0.1177	7.9990001	315	5	1994	71	68.5158997	44	10
86533.29688	1.81259	1.9680001	0.05519	0.08367	8.2959995	341.5650024	5	2028	71	58.1660004	44	20
86533.29688	13.9050999	1.439	0.1241	0.05397	5.8309999	255.9640045	89	1953	71	78.5533981	40	30
86533.29688	14.1429005	1.439	0.1241	0.05397	5.8309999	263.1570129	32	1952	71	78.8772964	40	30
86533.29688	18.8962994	1.439	0.1241	0.05397	5.8309999	307.875	97	1926	72	79.0149994	40	30
86533.29688	24.8719997	1.572	0.1526	0.06145	6.244	76.2637024	26	1741	74	79.6817017	40	30
86533.29688	6.8947201	1.439	0.1241	0.05397	5.8309999	114.4440002	5	1818	73	80.3579025	40	30
86533.29688	25.4326992	1.4630001	0.2786	0.08511	5.744	98.4710999	5	2442	87	83.8063965	58	50
86533.29688	21.2369995	1.341	0.2231	0.08762	5.9330001	325.4909973	85	1990	83	83.0270996	40	50
86533.29688	15.9905996	1.4630001	0.2786	0.08511	5.744	294.7749939	65	1985	83	83.0270996	58	50
86533.29688	18.8813	1.341	0.2231	0.08762	5.9330001	20.5559998	24	1776	82	83.0270996	40	50
86533.29688	30.5914993	1.341	0.2231	0.08762	5.9330001	2.91084	12	1928	83	83.1930008	40	50
86533.29688	26.5727997	1.341	0.2231	0.08762	5.9330001	250.1150055	6	1919	83	83.1930008	40	50
86533.29688	30.1247005	1.355	0.1821	0.03509	6.3179998	327.6799927	5	1241	92	82.5991974	47	60
86533.29688	25.1947994	1.812	0.1862	0.04005	7.4949999	218.0890045	18	1255	92	82.5075989	47	60
86533.29688	30.7560997	1.372	0.203	0.04787	5.2379999	42.2737007	5	1310	90	82.4583969	50	60
86533.29688	18.8813	1.812	0.1862	0.04005	7.4949999	339.4440002	5	1316	92	82.4832001	47	60
86533.29688	22.4218006	1.812	0.1862	0.04005	7.4949999	22.8337002	5	1233	93	82.6098022	47	60
86533.29688	30.5914993	1.812	0.1862	0.04005	7.4949999	56.0409012	5	1252	94	82.5098038	47	60
86533.29688	26.0412006	1.6569999	0.3023	0.08226	5.138	304.9920044	5	1862	100	81.9817963	58	70
86533.29688	12.0882998	1.278	0.151	0.03314	5.2880001	232.5950012	5	1766	100	81.9953003	68	70
86533.29688	24.3334007	1.686	0.1466	0.05406	6.724	65.1362991	76	1378	109	76.8732986	61	70
86533.29688	25.1147003	1.3	0.1413	0.03621	5.277	163.8869934	29	2014	98	75.7839966	68	70
86533.29688	12.2156	1.686	0.1466	0.05406	6.724	326.3099976	41	1461	104	76.8732986	61	70
86533.29688	32.362999	2.0009999	0.1951	0.04413	4.9850001	285.572998	5	1492	125	76.697197	68	70
86533.29688	19.0009995	1.83	0.3748	0.1155	5.4120002	215.5379944	8	2026	120	70.879097	40	70
86533.29688	19.0009995	1.83	0.3748	0.1155	5.4120002	215.5379944	10	2026	121	70.879097	40	70
87124.39844	9.6714096	1.459	0.1583	0.07566	6.296	273.3659973	5	2013	72	67.4817963	61	10
87124.39844	17.6427002	1.459	0.1583	0.07566	6.296	102.723999	5	2090	72	67.9585037	61	10
87124.39844	28.4769001	1.459	0.1583	0.07566	6.296	127.5039978	5	2088	72	67.9585037	61	10
87124.39844	2.43119	1.4630001	0.2897	0.07971	5.4910002	315	5	2039	72	71.6659012	61	10
87124.39844	4.0476699	0.9543	0.1275	0.08166	5.9089999	278.1300049	5	2081	70	57.8340988	68	20
87124.39844	4.3583102	1.9680001	0.05519	0.08367	8.2959995	23.1986008	5	2021	72	58.739399	146	20
87124.39844	11.5362997	1.439	0.1241	0.05397	5.8309999	348.6900024	86	1976	72	78.7904968	40	30
87124.39844	16.1012001	1.439	0.1241	0.05397	5.8309999	33.6901016	7	1909	73	79.5796967	44	30
87124.39844	11.3731003	1.439	0.1241	0.05397	5.8309999	95.7106018	5	1760	72	79.3310013	40	30
87124.39844	23.5562992	1.439	0.1241	0.05397	5.8309999	9.24611	5	1872	72	79.6010971	40	30
87124.39844	14.3761997	1.137	0.1229	0.03863	5.2480001	218.6600037	5	1813	84	81.9692993	68	50
87124.39844	23.0163994	1.4630001	0.2786	0.08511	5.744	344.9819946	52	1966	83	83.0270996	40	50
87124.39844	24.7390995	1.372	0.203	0.04787	5.2379999	235.6199951	5	1379	91	82.4802017	44	60
87124.39844	15.3652	1.812	0.1862	0.04005	7.4949999	33.1113014	5	1181	92	82.5991974	47	60
87124.39844	32.8027992	1.812	0.1862	0.04005	7.4949999	64.2306976	5	1263	93	82.6098022	47	60
87124.39844	25.6769009	1.812	0.1862	0.04005	7.4949999	177.6139984	5	1280	93	82.4634018	47	60
87124.39844	24.3754997	1.812	0.1862	0.04005	7.4949999	133.2100067	5	1299	93	82.6190033	47	60
87124.39844	20.4876003	1.812	0.1862	0.04005	7.4949999	277.6960144	5	1279	92	82.5075989	47	60
87124.39844	20.0639992	1.405	0.1859	0.03607	6.4200001	260.5379944	5	1344	92	82.5271988	50	60
87124.39844	8.2127104	1.372	0.203	0.04787	5.2379999	33.6901016	5	1209	90	82.4502029	55	60
87124.39844	14.3761997	0.634	0.1035	0.03511	4.888	38.6598015	5	1438	103	75.8567963	78	70
87124.39844	40.035099	1.372	0.203	0.04787	5.2379999	257.618988	14	1771	101	75.6913986	68	70
87124.39844	6.30759	1.83	0.3748	0.1155	5.4120002	264.8059998	5	1701	119	77.4179001	40	70
87124.39844	5.8825598	1.83	0.3748	0.1155	5.4120002	209.0549927	5	1844	119	77.0932999	44	70
87124.39844	22.2185001	1.424	0.1229	0.04023	5.1129999	300.9639893	5	1670	112	82.740097	68	80
87715.39844	26.4622993	1.459	0.1583	0.07566	6.296	300.1740112	5	2116	72	67.4817963	61	10
87715.39844	2.56253	0.9543	0.1275	0.08166	5.9089999	296.5650024	5	2021	71	58.739399	146	20
87715.39844	2.2923	1.5930001	0.1499	0.06035	6.5539999	180	5	2027	71	58.1660004	44	20
87715.39844	3.2400701	1.9680001	0.05519	0.08367	8.2959995	45	12	2020	71	58.739399	146	20
87715.39844	27.1497993	1.439	0.1241	0.05397	5.8309999	174.401001	99	1958	72	79.0149994	40	30
87715.39844	24.1105995	1.439	0.1241	0.05397	5.8309999	153.4349976	49	1958	73	80.3579025	40	30
87715.39844	16.2653008	1.439	0.1241	0.05397	5.8309999	112.1660004	69	1983	73	79.5796967	40	30
87715.39844	18.7758007	1.4630001	0.2786	0.08511	5.744	227.3860016	68	1957	88	84.2006989	58	50
87715.39844	28.9044991	1.4630001	0.2786	0.08511	5.744	223.5310059	49	2071	84	81.6904984	58	50
87715.39844	9.6714096	1.4630001	0.2786	0.08511	5.744	319.7640076	66	1930	84	81.6904984	58	50
87715.39844	14.2069998	1.4630001	0.2786	0.08511	5.744	161.5650024	5	2315	85	83.4473038	58	50
87715.39844	23.4118996	1.4630001	0.2786	0.08511	5.744	33.6901016	38	1894	83	83.1930008	58	50
87715.39844	29.8862991	1.4630001	0.2786	0.08511	5.744	262.9989929	13	1747	83	83.1930008	40	50
87715.39844	5.11485	1.812	0.1862	0.04005	7.4949999	153.4349976	5	1182	93	82.7913971	44	60
87715.39844	15.8043003	1.812	0.1862	0.04005	7.4949999	135	5	1179	92	82.5991974	44	60
87715.39844	18.8962994	1.812	0.1862	0.04005	7.4949999	307.875	5	1389	91	82.4589005	47	60
87715.39844	21.1210995	1.812	0.1862	0.04005	7.4949999	306.572998	5	1174	93	82.5486984	47	60
87715.39844	11.3181	1.812	0.1862	0.04005	7.4949999	323.1300049	5	1355	91	82.4589005	47	60
87715.39844	22.6811008	1.424	0.1229	0.04023	5.1129999	286.6990051	5	1630	102	82.1285019	68	70
87715.39844	50.4958992	1.372	0.203	0.04787	5.2379999	176.6889954	5	1700	100	75.8567963	68	70
87715.39844	32.0828018	2.0009999	0.1951	0.04413	4.9850001	16.6991997	5	1343	126	76.697197	68	70
87715.39844	5.7147799	1.579	0.1214	0.03695	5.0900002	126.8700027	5	1591	123	76.0774994	68	70
87715.39844	15.0706997	0.7003	0.09334	0.03011	5.0570002	41.9872017	5	1517	126	82.4613037	68	90
87715.39844	19.2959003	1.789	0.1731	0.03679	4.8410001	59.0362015	5	1735	127	85.2739029	68	100
88306.39844	0	-9999	-9999	-9999	-9999	-1	5	2012	72	58.9351997	18	20
88306.39844	28.2796001	1.439	0.1241	0.05397	5.8309999	189.6380005	26	1898	73	80.655098	40	30
88306.39844	13.2542	1.137	0.1229	0.03863	5.2480001	12.2648001	5	1702	91	81.1502991	68	50
88306.39844	30.8412991	1.439	0.1241	0.05397	5.8309999	166.4299927	5	1540	86	82.1847	1	50
88306.39844	30.7632008	1.439	0.1241	0.05397	5.8309999	333.0039978	5	1541	86	82.8746033	1	50
88306.39844	14.4807997	1.4630001	0.2786	0.08511	5.744	305.5379944	32	2047	85	83.438797	58	50
88306.39844	24.9025993	1.812	0.1862	0.04005	7.4949999	172.5690002	5	1193	92	82.5991974	44	60
88306.39844	19.0158997	1.372	0.203	0.04787	5.2379999	64.1790009	5	1251	90	82.4785995	50	60
88306.39844	31.3299007	1.812	0.1862	0.04005	7.4949999	226.3320007	5	1323	94	82.6190033	47	60
88306.39844	9.09688	1.424	0.1229	0.04023	5.1129999	90	5	1556	102	82.7335968	68	70
88306.39844	2.2923	1.2130001	0.2257	0.1382	7.0489998	270	5	1862	119	69.3881989	81	70
88306.39844	17.2607002	1.83	0.3748	0.1155	5.4120002	194.9309998	89	1991	121	71.7545013	40	70
88306.39844	30.7560997	1.576	0.3023	0.08226	5.138	222.2740021	29	1719	108	83.6791	22	80
88306.39844	23.5562992	1.576	0.3023	0.08226	5.138	211.8659973	31	1989	106	83.5017014	22	80
88897.5	9.3719501	1.508	0.1551	0.05295	5.7659998	165.9640045	5	2010	72	67.0087967	44	10
88897.5	5.11485	-9999	-9999	-9999	-9999	63.4348984	5	2017	72	59.0546989	65	20
88897.5	3.2400701	0.9543	0.1275	0.08166	5.9089999	135	5	2015	71	59.2886009	68	20
88897.5	18.7758007	1.9680001	0.05519	0.08367	8.2959995	137.3860016	92	2077	71	59.0546989	65	20
88897.5	24.5323009	1.439	0.1241	0.05397	5.8309999	127.875	55	2008	72	79.0697021	40	30
88897.5	12.8549995	1.439	0.1241	0.05397	5.8309999	52.125	96	1994	72	79.0299988	40	30
88897.5	30.1543007	1.439	0.1241	0.05397	5.8309999	10.9228001	5	1895	73	80.3396988	40	30
88897.5	26.6002998	1.439	0.1241	0.05397	5.8309999	2.2906101	5	1883	73	80.3579025	40	30
88897.5	12.3914003	1.439	0.1241	0.05397	5.8309999	239.9309998	82	1967	73	79.5796967	40	30
88897.5	24.3754997	1.439	0.1241	0.05397	5.8309999	239.4700012	98	1984	73	79.5796967	40	30
88897.5	13.9050999	1.439	0.1241	0.05397	5.8309999	255.9640045	50	1974	72	78.8772964	40	30
88897.5	8.9914103	1.439	0.1241	0.05397	5.8309999	124.6949997	5	1532	86	82.1847	1	50
88897.5	28.5746994	1.4630001	0.2786	0.08511	5.744	20.4328003	44	2182	84	83.2220993	58	50
88897.5	27.3959999	1.812	0.1862	0.04005	7.4949999	10.0080004	5	1311	93	82.7913971	44	60
88897.5	30.1910992	1.6569999	0.3023	0.08226	5.138	176.0549927	5	1857	100	81.9817963	58	70
88897.5	20.2019997	1.278	0.151	0.03314	5.2880001	45	5	1630	99	82.0959015	68	70
88897.5	15.823	1.686	0.1466	0.05406	6.724	42.1375999	50	1258	102	76.8732986	61	70
88897.5	16.4095001	1.83	0.3748	0.1155	5.4120002	189.7819977	5	1809	117	76.914299	44	70
88897.5	11.4549999	1.83	0.3748	0.1155	5.4120002	200.2250061	6	1801	123	68.5269012	40	70
88897.5	26.8278008	1.424	0.1229	0.04023	5.1129999	117.0719986	5	1569	113	82.740097	68	80
88897.5	15.2874002	1.299	0.1217	0.03372	5.2740002	23.7495003	5	1809	128	85.4349976	50	100
88897.5	21.9391003	1.789	0.1731	0.03679	4.8410001	243.4349976	5	1696	127	85.4630966	68	100
89488.5	2.56253	1.5930001	0.1499	0.06035	6.5539999	296.5650024	5	2031	72	58.1660004	44	20
89488.5	1.81259	1.5930001	0.1499	0.06035	6.5539999	198.4349976	5	2034	71	58.1660004	44	20
89488.5	9.6386299	1.439	0.1241	0.05397	5.8309999	135	15	2027	72	78.7319031	40	30
89488.5	9.7040701	1.439	0.1241	0.05397	5.8309999	110.5559998	31	1880	72	79.0697021	40	30
89488.5	5.8825598	1.439	0.1241	0.05397	5.8309999	119.0550003	9	1620	73	79.6817017	40	30
89488.5	34.9623985	1.137	0.1229	0.03863	5.2480001	80.9421005	41	1737	84	81.9205017	68	50
89488.5	41.905899	1.4630001	0.2786	0.08511	5.744	352.95401	10	2136	85	83.8063965	58	50
89488.5	22.3623009	1.372	0.203	0.04787	5.2379999	341.5650024	5	1270	93	82.441803	47	60
89488.5	38.3717003	1.372	0.203	0.04787	5.2379999	286.1440125	5	1267	93	82.441803	47	60
89488.5	47.8483009	1.812	0.1862	0.04005	7.4949999	312.7969971	5	1295	94	82.6908035	47	60
89488.5	17.1762009	1.775	0.09183	0.06611	6.5229998	60.9454002	5	1359	90	82.4785995	50	60
89488.5	25.8313007	1.372	0.203	0.04787	5.2379999	7.12502	5	1382	91	82.5271988	44	60
89488.5	24.2488995	1.424	0.1229	0.04023	5.1129999	178.727005	5	1625	102	82.1285019	68	70
89488.5	16.8504009	2.0009999	0.1951	0.04413	4.9850001	7.5946398	5	1501	127	77.4347992	68	70
89488.5	28.1466999	1.579	0.1214	0.03695	5.0900002	97.5238037	5	1773	121	76.697197	68	70
89488.5	25.0744991	1.424	0.1229	0.04023	5.1129999	138.4680023	5	1604	112	82.740097	68	80
89488.5	15.9905996	1.664	0.2691	0.04336	4.9829998	282.0950012	5	1689	107	83.5042038	22	80
89488.5	8.0553398	1.789	0.1731	0.03679	4.8410001	278.1300049	5	1515	129	85.4401016	68	100
90079.5	14.6258001	1.439	0.1241	0.05397	5.8309999	4.3987098	5	1763	72	79.6275024	40	30
90079.5	25.1147003	1.439	0.1241	0.05397	5.8309999	16.1133995	5	1641	73	79.6557007	40	30
90079.5	10.4549999	1.439	0.1241	0.05397	5.8309999	310.6010132	94	1994	73	79.5796967	40	30
90079.5	5.6577201	1.439	0.1241	0.05397	5.8309999	45	5	1817	73	79.6010971	40	30
90079.5	3.33957	1.439	0.1241	0.05397	5.8309999	59.0362015	36	1951	72	79.3265991	40	30
90079.5	30.7346992	0.7003	0.09334	0.03011	5.0570002	263.2340088	5	1637	91	84.180397	68	50
90079.5	29.1730995	1.341	0.2231	0.08762	5.9330001	284.5339966	5	1732	86	83.7451019	50	50
90079.5	14.5639	1.654	0.2667	0.04237	4.921	15.6422005	18	1707	87	84.1071014	50	50
90079.5	26.3511009	1.439	0.1241	0.05397	5.8309999	315	5	1439	85	82.1847	1	50
90079.5	15.0307999	1.4630001	0.2786	0.08511	5.744	153.4349976	40	2136	85	83.438797	58	50
90079.5	14.3129997	1.4630001	0.2786	0.08511	5.744	64.4400024	23	2204	83	83.1930008	58	50
90079.5	15.9905996	1.4630001	0.2786	0.08511	5.744	294.7749939	88	1985	83	83.0270996	58	50
90079.5	16.4095001	1.372	0.203	0.04787	5.2379999	279.7820129	5	1507	94	82.4710999	50	60
90079.5	11.4549999	1.775	0.09183	0.06611	6.5229998	249.7749939	5	1198	90	82.4673004	55	60
90079.5	10.5447998	1.372	0.203	0.04787	5.2379999	53.7462006	5	1267	93	82.469902	47	60
90079.5	27.5610008	1.424	0.1229	0.04023	5.1129999	4.3987098	5	1485	101	83.3935013	68	70
90079.5	11.9853001	0.7003	0.09334	0.03011	5.0570002	261.8699951	5	1481	126	82.4613037	68	90
90079.5	26.3045006	1.789	0.1731	0.03679	4.8410001	301.7590027	5	1613	129	85.6436996	68	100
90079.5	18.2205009	1.299	0.1217	0.03372	5.2740002	340.4630127	5	1735	129	85.2549973	50	100
90079.5	18.2833004	1.299	0.1217	0.03372	5.2740002	54.865799	5	1765	127	85.4349976	50	100
90079.5	6.8477802	1.789	0.1731	0.03679	4.8410001	180	5	1745	127	85.2739029	68	100
90670.5	16.7458992	1.459	0.1583	0.07566	6.296	3.81407	5	2165	72	67.4817963	61	10
90670.5	9.6714096	-9999	-9999	-9999	-9999	183.3659973	5	2123	72	58.9351997	61	20
90670.5	6.30759	1.5930001	0.1499	0.06035	6.5539999	185.1940002	5	2031	72	58.1660004	44	20
90670.5	14.1429005	1.439	0.1241	0.05397	5.8309999	263.1570129	88	1908	72	78.7319031	40	30
90670.5	35.7844009	1.439	0.1241	0.05397	5.8309999	358.4089966	5	1832	73	79.6557007	40	30
90670.5	17.1762009	1.439	0.1241	0.05397	5.8309999	60.9454002	28	2015	72	78.8302002	40	30
90670.5	18.8962994	1.137	0.1229	0.03863	5.2480001	52.125	5	1517	93	81.4218979	68	50
90670.5	28.5340004	1.341	0.2231	0.08762	5.9330001	276.3399963	5	1612	84	83.0195999	40	50
90670.5	34.3959999	1.4630001	0.2786	0.08511	5.744	285.2550049	5	2257	86	83.8063965	58	50
90670.5	21.9144993	1.355	0.1821	0.03509	6.3179998	174.2890015	5	1229	92	82.6858978	44	60
90670.5	19.5421009	1.372	0.203	0.04787	5.2379999	248.4989929	5	1562	95	82.4601974	50	60
90670.5	2.92115	1.812	0.1862	0.04005	7.4949999	168.6900024	5	1201	94	82.5098038	47	60
90670.5	1.81259	1.812	0.1862	0.04005	7.4949999	108.4349976	5	1123	92	82.5942993	44	60
90670.5	30.6560993	1.812	0.1862	0.04005	7.4949999	101.689003	5	1254	94	82.5075989	47	60
90670.5	26.1357002	1.812	0.1862	0.04005	7.4949999	348.2319946	5	1294	94	82.5157013	47	60
90670.5	20.2157001	1.278	0.151	0.03314	5.2880001	47.2025986	5	1620	99	81.9953003	58	70
90670.5	35.6581993	1.137	0.1162	0.05275	5.0539999	157.0110016	9	1635	101	81.1387024	68	70
90670.5	27.7756004	1.278	0.151	0.03314	5.2880001	14.3002996	5	1567	100	81.9953003	68	70
90670.5	27.4918003	1.6569999	0.3023	0.08226	5.138	0	7	1862	98	82.8255005	58	70
90670.5	25.9365997	1.372	0.203	0.04787	5.2379999	143.3659973	5	1802	99	76.332901	68	70
90670.5	35.6105995	1.3	0.1413	0.03621	5.277	254.6040039	5	1636	102	76.5074997	68	70
90670.5	5.4233198	2.0009999	0.1951	0.04413	4.9850001	161.5650024	5	1698	120	77.4179001	68	70
90670.5	16.9023991	2.0009999	0.1951	0.04413	4.9850001	342.7590027	5	1520	123	77.2686005	68	70
90670.5	11.2349997	2.0009999	0.1951	0.04413	4.9850001	49.0856018	5	1303	125	76.8578033	68	70
90670.5	19.9386997	1.424	0.1229	0.04023	5.1129999	24.4440002	5	1567	113	82.9084015	68	80
90670.5	4.0476699	0.7003	0.09334	0.03011	5.0570002	98.1300964	5	1493	126	82.4613037	68	90
91261.60156	4.3583102	1.459	0.1583	0.07566	6.296	156.8009949	5	1993	71	67.4817963	61	10
91261.60156	13.6847	1.459	0.1583	0.07566	6.296	99.4623032	5	2067	73	67.4817963	61	10
91261.60156	7.6048799	0.9543	0.1275	0.08166	5.9089999	102.9950027	5	2018	71	59.2886009	65	20
91261.60156	4.0476699	1.864	0.1531	0.06849	6.059	278.1300049	5	2014	72	59.0546989	65	20
91261.60156	15.9905996	1.439	0.1241	0.05397	5.8309999	24.7751007	87	1944	72	79.3265991	40	30
91261.60156	19.9386997	1.439	0.1241	0.05397	5.8309999	335.5559998	6	1872	73	79.3312988	40	30
91261.60156	22.0368004	1.439	0.1241	0.05397	5.8309999	351.4689941	9	1757	72	79.3291016	40	30
91261.60156	38.7154007	1.439	0.1241	0.05397	5.8309999	182.8619995	92	2055	71	79.0968018	40	30
91261.60156	7.2588601	1.439	0.1241	0.05397	5.8309999	45	23	1905	72	78.7577972	40	30
91261.60156	2.92115	1.439	0.1241	0.05397	5.8309999	168.6900024	5	1800	72	79.3310013	40	30
91261.60156	25.9365997	1.439	0.1241	0.05397	5.8309999	126.6340027	5	1410	92	81.5804977	68	50
91261.60156	24.5009995	1.439	0.1241	0.05397	5.8309999	171.1580048	5	1573	84	81.9205017	1	50
91261.60156	28.9284	1.341	0.2231	0.08762	5.9330001	211.6750031	75	1932	85	83.8030014	40	50
91261.60156	35.7162018	1.405	0.1859	0.03607	6.4200001	81.1931992	5	1436	92	82.5271988	50	60
91261.60156	14.3761997	1.372	0.203	0.04787	5.2379999	38.6598015	5	1297	92	82.629303	50	60
91261.60156	15.8043003	1.355	0.1821	0.03509	6.3179998	8.1301003	5	1173	92	82.6858978	47	60
91261.60156	20.8603001	1.372	0.203	0.04787	5.2379999	60.0685005	5	1256	92	82.6877975	50	60
91261.60156	19.9246998	1.372	0.203	0.04787	5.2379999	186.3399963	5	1302	91	82.4583969	50	60
91261.60156	14.5845003	1.278	0.151	0.03314	5.2880001	180	5	1762	99	82.0959015	58	70
91261.60156	8.2127104	2.0009999	0.1951	0.04413	4.9850001	146.3099976	5	1691	122	77.0932999	68	70
91261.60156	23.0620995	1.421	0.1433	0.05858	6.3899999	246.447998	5	1754	119	76.914299	44	70
91261.60156	11.2072001	1.149	0.1319	0.03307	5.3439999	225	5	1618	122	75.6669998	68	70
91261.60156	22.3623009	1.424	0.1229	0.04023	5.1129999	85.8151016	5	1570	112	83.0233994	68	80
91261.60156	17.2607002	1.576	0.3023	0.08226	5.138	165.0690002	5	1701	106	83.8980026	22	80
91261.60156	29.5832996	1.424	0.1229	0.04023	5.1129999	49.2891998	5	1861	107	83.6304016	68	80
91261.60156	20.9652004	1.455	0.1442	0.06261	6.2350001	130.7640076	5	1515	122	77.6111984	68	80
91852.60156	5.11485	0.9543	0.1275	0.08166	5.9089999	116.5650024	5	2050	71	59.0625992	68	20
91852.60156	0	-9999	-9999	-9999	-9999	-1	5	2012	72	59.0546989	65	20
91852.60156	20.9258995	1.439	0.1241	0.05397	5.8309999	6.0090098	5	1723	72	80.3827972	40	30
91852.60156	22.6926994	1.439	0.1241	0.05397	5.8309999	111.038002	6	2114	73	78.7904968	40	30
91852.60156	24.7493	1.439	0.1241	0.05397	5.8309999	152.8789978	87	1948	72	79.0697021	40	30
91852.60156	14.9509001	1.372	0.203	0.04787	5.2379999	282.9949951	5	1357	91	82.629303	50	60
91852.60156	26.3418007	1.812	0.1862	0.04005	7.4949999	75.9637985	5	1180	93	82.5345993	47	60
91852.60156	22.9820995	1.372	0.203	0.04787	5.2379999	70.7099991	5	1353	92	82.7353973	50	60
91852.60156	43.8177986	1.26	0.1538	0.03897	4.8920002	172.2079926	5	1666	100	77.7270966	68	70
91852.60156	16.1926003	1.556	0.169	0.04573	6.526	178.0249939	5	1528	114	82.6111984	68	80
91852.60156	25.1947994	1.257	0.1611	0.04136	5.2480001	29.2914009	5	1675	111	82.9564972	68	80
91852.60156	12.3914003	1.137	0.1162	0.05275	5.0539999	149.9309998	5	1317	112	83.0902023	78	80
91852.60156	17.2943001	1.424	0.1229	0.04023	5.1129999	315	5	1606	111	82.9891968	68	80
91852.60156	24.3754997	1.424	0.1229	0.04023	5.1129999	210.5299988	5	1600	109	83.2558975	68	80
91852.60156	14.3129997	1.424	0.1229	0.04023	5.1129999	228.1799927	5	1575	109	83.2558975	68	80
91852.60156	6.5093999	0.7003	0.09334	0.03011	5.0570002	127.875	5	1555	126	82.4613037	78	90
92443.60156	11.3181	0.9543	0.1275	0.08166	5.9089999	180	5	2052	71	59.0625992	68	20
92443.60156	0	-9999	-9999	-9999	-9999	-1	5	2012	72	58.9351997	18	20
92443.60156	0	1.258	0.1382	0.06718	5.9310002	-1	5	2044	71	57.5822983	61	20
92443.60156	0	1.5930001	0.1499	0.06035	6.5539999	-1	5	2041	71	57.5822983	44	20
92443.60156	2.92115	1.5930001	0.1499	0.06035	6.5539999	191.3099976	5	2045	71	57.5822983	61	20
92443.60156	16.6229	1.538	0.1479	0.05681	6.1999998	39.5597	5	1796	72	79.5796967	40	30
92443.60156	25.1047001	1.439	0.1241	0.05397	5.8309999	199.9830017	5	1684	72	79.3312988	40	30
92443.60156	31.6567993	1.159	0.151	0.02862	5.4050002	346.8659973	26	1916	86	83.7451019	50	50
92443.60156	18.8211002	1.4630001	0.2786	0.08511	5.744	356.6340027	16	1929	83	83.1930008	40	50
92443.60156	43.1293983	1.4630001	0.2786	0.08511	5.744	251.9519958	15	2070	85	83.4473038	58	50
92443.60156	8.84869	1.372	0.203	0.04787	5.2379999	225	5	1481	91	82.5926971	50	60
92443.60156	14.3129997	1.372	0.203	0.04787	5.2379999	25.5599995	5	1187	90	82.5271988	50	60
92443.60156	22.8901005	1.789	0.1731	0.03679	4.8410001	84.5597	5	1302	92	82.4950027	68	60
92443.60156	23.7651005	1.405	0.1859	0.03607	6.4200001	0	5	1261	91	82.5271988	50	60
92443.60156	19.4845009	1.372	0.203	0.04787	5.2379999	98.1300964	5	1267	90	82.4545975	50	60
92443.60156	7.43398	1.812	0.1862	0.04005	7.4949999	212.470993	5	1254	90	82.4581985	50	60
92443.60156	28.0463009	1.3	0.1413	0.03621	5.277	241.9909973	81	1930	99	75.7839966	68	70
92443.60156	36.9561005	1.8559999	0.1566	0.08711	5.9710002	118.6100006	42	1316	102	76.8732986	61	70
92443.60156	15.3652	2.0009999	0.1951	0.04413	4.9850001	169.5090027	5	1487	127	77.9698029	68	70
93034.70313	0	1.9680001	0.05519	0.08367	8.2959995	-1	7	2020	71	59.0546989	65	20
93034.70313	13.6176996	0.9543	0.1275	0.08166	5.9089999	141.7100067	5	2055	71	59.2886009	68	20
93034.70313	0	1.258	0.1382	0.06718	5.9310002	-1	5	2044	71	57.5822983	61	20
93034.70313	4.8536601	1.5930001	0.1499	0.06035	6.5539999	45	5	2033	72	57.5822983	44	20
93034.70313	0	1.258	0.1382	0.06718	5.9310002	-1	5	2012	72	58.5424995	18	20
93034.70313	12.783	1.439	0.1241	0.05397	5.8309999	131.423996	52	1965	72	78.7577972	40	30
93034.70313	29.1495991	1.439	0.1241	0.05397	5.8309999	80.7067032	77	1960	72	79.0697021	40	30
93034.70313	25.7350006	1.439	0.1241	0.05397	5.8309999	41.6334991	49	1839	73	79.0149994	40	30
93034.70313	20.8603001	1.439	0.1241	0.05397	5.8309999	119.9319992	19	1945	72	78.8302002	40	30
93034.70313	22.6811008	1.439	0.1241	0.05397	5.8309999	286.6990051	92	1944	72	79.3310013	40	30
93034.70313	18.4699993	1.439	0.1241	0.05397	5.8309999	171.3840027	5	1390	93	81.7799988	68	50
93034.70313	31.9972	1.341	0.2231	0.08762	5.9330001	238.0919952	65	1930	84	83.5624008	40	50
93034.70313	10.4249001	1.812	0.1862	0.04005	7.4949999	247.6199951	5	1180	92	82.5345993	47	60
93034.70313	30.4832993	1.775	0.09183	0.06611	6.5229998	17.8188992	5	1298	91	82.4950027	50	60
93034.70313	13.0681	1.812	0.1862	0.04005	7.4949999	172.5690002	5	1300	91	82.4589005	47	60
93034.70313	19.3687992	1.372	0.203	0.04787	5.2379999	355.1010132	5	1442	92	82.5926971	50	60
93034.70313	27.4918003	1.3	0.1413	0.03621	5.277	157.3800049	5	1698	100	76.0422974	68	70
93034.70313	10.5447998	1.579	0.1214	0.03695	5.0900002	323.7460022	5	1612	121	76.697197	68	70
93034.70313	13.6847	2.0009999	0.1951	0.04413	4.9850001	279.4620056	5	1387	131	76.8578033	68	70
93034.70313	26.4622993	1.579	0.1214	0.03695	5.0900002	210.173996	5	1590	122	76.697197	68	70
93034.70313	11.8814001	1.137	0.1162	0.05275	5.0539999	295.3460083	5	1509	112	83.1175995	78	80
93034.70313	23.6114998	0.7003	0.09334	0.03011	5.0570002	15.9454002	5	1262	128	82.4489975	78	90
93625.70313	1.81259	1.864	0.1531	0.06849	6.059	161.5650024	5	2017	71	59.0546989	65	20
93625.70313	0	-9999	-9999	-9999	-9999	-1	5	2012	72	58.5424995	18	20
93625.70313	37.1833992	1.439	0.1241	0.05397	5.8309999	36.4164009	47	1810	73	79.3312988	40	30
93625.70313	19.0604992	1.137	0.1229	0.03863	5.2480001	169.9920044	5	1713	92	81.2780991	68	50
93625.70313	35.1867981	1.137	0.1162	0.05275	5.0539999	325.4079895	5	1569	92	81.2780991	78	50
93625.70313	40.1865005	1.4630001	0.2786	0.08511	5.744	233.6730042	5	1653	84	83.1930008	40	50
93625.70313	44.8366013	1.4630001	0.2786	0.08511	5.744	310.1010132	6	1990	85	83.8063965	58	50
93625.70313	16.8504009	1.372	0.203	0.04787	5.2379999	97.5945969	5	1373	91	82.4583969	50	60
93625.70313	5.7147799	1.812	0.1862	0.04005	7.4949999	270	5	1209	90	82.4581985	50	60
93625.70313	4.7175298	1.812	0.1862	0.04005	7.4949999	75.9637985	5	1279	91	82.4589005	47	60
93625.70313	41.7492981	1.26	0.1538	0.03897	4.8920002	300.303009	6	1762	101	75.7839966	68	70
93625.70313	9.3719501	1.137	0.1162	0.05275	5.0539999	345.9639893	5	1352	113	82.9564972	78	80
93625.70313	9.09688	2.0009999	0.1951	0.04413	4.9850001	270	5	1563	121	77.4179001	44	80
93625.70313	11.5362997	1.789	0.1731	0.03679	4.8410001	258.6900024	5	1745	127	85.6436996	68	100
93625.70313	20.9258995	1.789	0.1731	0.03679	4.8410001	276.0090027	5	1744	127	85.2739029	68	100
93625.70313	6.5093999	1.789	0.1731	0.03679	4.8410001	142.125	5	1750	128	85.4630966	68	100
94216.70313	13.6176996	1.439	0.1241	0.05397	5.8309999	218.2899933	5	1843	73	80.3579025	40	30
94216.70313	19.0009995	1.439	0.1241	0.05397	5.8309999	215.5379944	39	1899	71	79.0697021	40	30
94216.70313	26.4346008	1.439	0.1241	0.05397	5.8309999	229.8990021	53	1903	71	78.8772964	40	30
94216.70313	19.3104992	1.439	0.1241	0.05397	5.8309999	88.3634033	5	1849	73	80.3579025	40	30
94216.70313	18.8813	1.439	0.1241	0.05397	5.8309999	159.4440002	100	1948	72	79.0697021	40	30
94216.70313	13.6847	1.439	0.1241	0.05397	5.8309999	9.4623203	5	1950	73	80.3579025	40	30
94216.70313	25.1147003	0.7003	0.09334	0.03011	5.0570002	16.1133995	5	1701	90	83.9296036	78	50
94216.70313	15.8043003	1.341	0.2231	0.08762	5.9330001	188.1300049	5	1491	85	83.4309998	40	50
94216.70313	14.5845003	1.812	0.1862	0.04005	7.4949999	202.6199951	5	1252	90	82.4589005	47	60
94216.70313	16.5699005	1.812	0.1862	0.04005	7.4949999	70.346199	5	1289	94	82.4857025	47	60
94216.70313	27.6471996	1.812	0.1862	0.04005	7.4949999	226.5480042	5	1383	95	82.6190033	50	60
94216.70313	22.4218006	1.278	0.151	0.03314	5.2880001	140.9060059	5	1743	100	81.1387024	68	70
94216.70313	18.8211002	1.424	0.1229	0.04023	5.1129999	220.2359924	5	1540	101	82.8255005	68	70
94216.70313	9.6714096	2.0009999	0.1951	0.04413	4.9850001	40.2364006	5	1641	120	77.6111984	68	70
94216.70313	11.9853001	1.579	0.1214	0.03695	5.0900002	135	5	1590	121	76.697197	68	70
94216.70313	28.5666008	1.424	0.1229	0.04023	5.1129999	143.9730072	14	1760	105	83.6791	22	80
94216.70313	15.1301003	1.664	0.2691	0.04336	4.9829998	218.9909973	5	1577	108	83.9481964	40	80
94216.70313	13.5278997	1.576	0.3023	0.08226	5.138	225	13	1612	109	83.6791	40	80
94807.79688	18.3458004	1.439	0.1241	0.05397	5.8309999	185.1940002	7	1896	73	79.6010971	40	30
94807.79688	25.1247997	1.439	0.1241	0.05397	5.8309999	219.8059998	41	1872	73	79.3312988	40	30
94807.79688	26.0412006	1.654	0.2667	0.04237	4.921	325.0079956	5	1623	90	84.180397	40	50
94807.79688	17.2607002	1.647	0.1351	0.04238	5.4219999	75.0686035	5	1353	86	82.8526001	59	50
94807.79688	15.8043003	1.372	0.203	0.04787	5.2379999	81.8699036	5	1241	91	82.629303	50	60
94807.79688	15.0307999	1.372	0.203	0.04787	5.2379999	333.4349976	5	1208	90	82.4581985	50	60
94807.79688	35.9407997	1.812	0.1862	0.04005	7.4949999	83.6597977	5	1444	91	82.4802017	47	60
94807.79688	20.1606998	1.137	0.1162	0.05275	5.0539999	17.4472008	5	1359	104	82.7335968	78	70
94807.79688	20.1606998	1.137	0.1162	0.05275	5.0539999	17.4472008	5	1359	104	82.7335968	78	70
94807.79688	16.7108994	1.424	0.1229	0.04023	5.1129999	323.1300049	5	1382	102	83.3935013	78	70
94807.79688	16.4095001	1.424	0.1229	0.04023	5.1129999	350.2179871	5	1568	101	82.8255005	68	70
94807.79688	38.1834984	1.6569999	0.3023	0.08226	5.138	194.7440033	5	1565	100	82.8255005	68	70
94807.79688	40.838501	1.3	0.1413	0.03621	5.277	185.3150024	60	1802	98	75.7839966	68	70
94807.79688	23.6994991	1.26	0.1538	0.03897	4.8920002	43.152401	12	1656	97	77.7270966	68	70
94807.79688	26.3511009	2.0009999	0.1951	0.04413	4.9850001	225	5	1650	121	77.7972031	68	70
94807.79688	18.5930996	2.0009999	0.1951	0.04413	4.9850001	149.6210022	5	1627	121	77.0932999	68	70
94807.79688	6.30759	1.424	0.1229	0.04023	5.1129999	5.1944299	5	1578	112	82.740097	68	80
94807.79688	23.6005001	0.7003	0.09334	0.03011	5.0570002	69.9048004	5	1164	129	82.4489975	78	90
94807.79688	16.6229	1.789	0.1731	0.03679	4.8410001	346.4299927	5	1613	128	85.6436996	68	100
95398.79688	0	-9999	-9999	-9999	-9999	-1	5	2012	73	58.5424995	18	20
95398.79688	26.6551991	1.439	0.1241	0.05397	5.8309999	336.5010071	86	1995	72	79.6010971	40	30
95398.79688	18.7908993	1.439	0.1241	0.05397	5.8309999	151.9279938	5	1474	85	81.9205017	1	50
95398.79688	29.3290997	1.439	0.1241	0.05397	5.8309999	4.0856199	5	1578	85	81.9205017	1	50
95398.79688	27.8691998	1.341	0.2231	0.08762	5.9330001	209.4759979	40	1843	86	83.8030014	40	50
95398.79688	20.8208008	1.729	0.146	0.05253	6.4980001	90	5	1472	86	82.8746033	44	50
95398.79688	25.1947994	1.4630001	0.2786	0.08511	5.744	240.7089996	51	2221	85	83.4473038	58	50
95398.79688	21.5165997	1.4630001	0.2786	0.08511	5.744	246.0379944	45	2023	83	83.1709976	58	50
95398.79688	23.0506992	1.372	0.203	0.04787	5.2379999	228.8139954	5	1534	94	82.4636002	50	60
95398.79688	8.9914103	1.775	0.09183	0.06611	6.5229998	34.6952019	5	1267	90	82.4950027	50	60
95398.79688	12.0110998	1.372	0.203	0.04787	5.2379999	221.1860046	5	1333	93	82.8235016	50	60
95398.79688	26.8999004	0.634	0.1035	0.03511	4.888	202.0110016	5	1697	104	75.9626007	78	70
95398.79688	32.0761986	1.424	0.1229	0.04023	5.1129999	128.5169983	5	1758	111	83.0335999	68	80
95398.79688	2.2923	1.604	0.1517	0.05521	5.296	0	5	1247	127	82.3795013	59	90
95398.79688	45.7635002	0.7391	0.1416	0.05275	5.0539999	33.0707016	11	1210	137	84.2757034	78	100
95989.79688	13.3460999	1.654	0.2667	0.04237	4.921	207.6459961	6	1885	88	84.1412964	40	50
95989.79688	25.1947994	1.439	0.1241	0.05397	5.8309999	66.1613007	5	1553	84	81.9205017	1	50
95989.79688	62.4081001	1.341	0.2231	0.08762	5.9330001	307.348999	64	1980	85	83.5624008	40	50
95989.79688	26.5820007	1.372	0.203	0.04787	5.2379999	73.7397995	5	1457	93	82.4636002	50	60
95989.79688	29.6366997	1.372	0.203	0.04787	5.2379999	140.7109985	5	1462	92	82.5926971	50	60
95989.79688	10.6926003	1.372	0.203	0.04787	5.2379999	122.0049973	5	1357	93	82.8235016	50	60
95989.79688	22.4573994	1.812	0.1862	0.04005	7.4949999	173.0469971	5	1202	92	82.6858978	47	60
95989.79688	13.5278997	1.812	0.1862	0.04005	7.4949999	225	5	1312	93	82.8012009	47	60
95989.79688	27.0788002	1.812	0.1862	0.04005	7.4949999	49.7635994	5	1258	94	82.5157013	47	60
95989.79688	13.5503998	1.372	0.203	0.04787	5.2379999	228.3659973	5	1352	95	82.6205978	50	60
95989.79688	11.5362997	1.372	0.203	0.04787	5.2379999	191.3099976	5	1203	90	82.4785995	50	60
95989.79688	38.7935982	1.278	0.151	0.03314	5.2880001	161.1139984	5	1687	100	81.1387024	68	70
95989.79688	24.7493	1.6569999	0.3023	0.08226	5.138	332.8789978	5	1695	102	81.3837967	58	70
95989.79688	4.1275501	1.278	0.151	0.03314	5.2880001	123.6900024	5	1487	99	82.0959015	68	70
95989.79688	27.5610008	1.424	0.1229	0.04023	5.1129999	237.529007	5	1619	102	81.9817963	68	70
95989.79688	26.0412006	1.257	0.1611	0.04136	5.2480001	34.9920006	5	1396	101	80.5429001	68	70
95989.79688	36.7156982	1.137	0.1162	0.05275	5.0539999	11.6114998	8	1265	105	80.2179031	78	70
95989.79688	8.8845901	2.0009999	0.1951	0.04413	4.9850001	230.1940002	5	1609	123	77.0932999	68	70
95989.79688	24.3754997	1.424	0.1229	0.04023	5.1129999	59.4702988	5	1391	113	82.9452972	68	80
95989.79688	38.3717003	0.7003	0.09334	0.03011	5.0570002	110.7259979	5	1491	125	82.6511993	78	90
96580.89844	27.1587009	1.439	0.1241	0.05397	5.8309999	200.5559998	5	1779	71	79.0968018	40	30
96580.89844	22.5990009	1.439	0.1241	0.05397	5.8309999	260.3110046	15	1864	72	79.3265991	40	30
96580.89844	18.2675991	1.579	0.1214	0.03695	5.0900002	345.9639893	5	1764	85	83.438797	50	50
96580.89844	24.9634991	1.372	0.203	0.04787	5.2379999	205.4629974	5	1408	92	82.4927979	47	60
96580.89844	24.3017006	1.372	0.203	0.04787	5.2379999	192.8040009	5	1307	91	82.629303	50	60
96580.89844	33.4322014	2.0009999	0.1951	0.04413	4.9850001	165.9640045	5	1584	121	77.7972031	68	70
96580.89844	29.5142994	1.424	0.1229	0.04023	5.1129999	225	5	1696	111	82.9891968	68	80
96580.89844	13.8831997	1.604	0.1517	0.05521	5.296	68.6294022	5	1376	127	82.3608017	59	90
96580.89844	22.9820995	1.257	0.1611	0.04136	5.2480001	109.2900009	5	1497	126	82.4654999	68	90
96580.89844	18.2833004	1.789	0.1731	0.03679	4.8410001	234.8659973	5	1641	128	85.6436996	68	100
97171.89844	23.9603996	1.439	0.1241	0.05397	5.8309999	125.8379974	33	1941	72	78.7319031	40	30
97171.89844	26.8006001	1.439	0.1241	0.05397	5.8309999	303.6900024	5	1839	73	80.3827972	40	30
97171.89844	26.3418007	1.159	0.151	0.02862	5.4050002	345.9639893	5	1656	90	84.0010986	51	50
97171.89844	27.6471996	1.647	0.1351	0.04238	5.4219999	136.5480042	5	1427	86	82.8746033	1	50
97171.89844	4.3583102	1.775	0.09183	0.06611	6.5229998	156.8009949	5	1250	90	82.4950027	50	60
97171.89844	32.4981003	1.372	0.203	0.04787	5.2379999	133.727005	5	1247	92	82.6877975	47	60
97171.89844	34.7626991	1.6569999	0.3023	0.08226	5.138	275.7929993	5	1614	100	81.9953003	58	70
97171.89844	18.7607002	1.137	0.1162	0.05275	5.0539999	45	5	1620	101	80.2179031	68	70
97171.89844	9.8013496	1.796	0.1504	0.05778	6.724	280.0079956	5	1337	108	75.9626007	44	70
97171.89844	40.7700005	1.26	0.1538	0.03897	4.8920002	68.1986008	19	1896	100	77.509903	68	70
97171.89844	24.5531006	1.647	0.1351	0.04238	5.4219999	298.8110046	5	1236	131	77.5864029	59	70
97171.89844	25.9841995	2.0009999	0.1951	0.04413	4.9850001	160.8209991	5	1547	120	77.6111984	68	70
97171.89844	22.2063999	1.137	0.1162	0.05275	5.0539999	258.6900024	5	1372	111	83.2907028	78	80
97171.89844	34.1949997	1.137	0.1162	0.05275	5.0539999	170.6759949	7	1371	111	83.4971008	78	80
97171.89844	15.823	1.439	0.1241	0.05397	5.8309999	312.1380005	5	1248	110	83.3488998	41	80
97171.89844	5.11485	1.455	0.1442	0.06261	6.2350001	206.5650024	5	1525	121	77.6111984	44	80
97171.89844	10.1493998	1.257	0.1611	0.04136	5.2480001	333.4349976	5	1557	125	82.5495987	68	90
97171.89844	55.4585991	0.7003	0.09334	0.03011	5.0570002	87.2360992	5	1194	127	82.4613037	78	90
97762.89844	23.1077003	1.439	0.1241	0.05397	5.8309999	219.2890015	5	1675	73	80.4113998	40	30
97762.89844	27.7756004	1.439	0.1241	0.05397	5.8309999	128.8300018	77	1933	72	79.0697021	40	30
97762.89844	28.9680996	1.439	0.1241	0.05397	5.8309999	220.6009979	42	1800	72	79.3291016	40	30
97762.89844	26.6826	1.439	0.1241	0.05397	5.8309999	54.7276001	5	1859	73	79.6010971	40	30
97762.89844	10.2114	1.439	0.1241	0.05397	5.8309999	180	67	1972	72	79.3265991	40	30
97762.89844	20.4200993	1.439	0.1241	0.05397	5.8309999	53.7462006	5	1770	72	79.0149994	40	30
97762.89844	20.8603001	1.439	0.1241	0.05397	5.8309999	76.3286972	40	1877	73	79.3312988	40	30
97762.89844	21.8283997	1.439	0.1241	0.05397	5.8309999	12.9946003	5	1861	72	79.6010971	40	30
97762.89844	23.2887001	1.4630001	0.2786	0.08511	5.744	305.5379944	62	2010	85	83.4473038	40	50
97762.89844	25.0443001	1.372	0.203	0.04787	5.2379999	133.2640076	5	1211	92	82.6877975	50	60
97762.89844	44.2955017	1.812	0.1862	0.04005	7.4949999	291.0379944	5	1420	91	82.4802017	47	60
97762.89844	3.33957	1.775	0.09183	0.06611	6.5229998	120.9639969	5	1204	90	82.4673004	55	60
97762.89844	14.8097	1.812	0.1862	0.04005	7.4949999	60.5241013	5	1170	94	82.4709015	47	60
97762.89844	11.3181	1.812	0.1862	0.04005	7.4949999	0	5	1240	93	82.8012009	47	60
97762.89844	11.2349997	1.372	0.203	0.04787	5.2379999	49.0856018	5	1301	91	82.5485001	50	60
97762.89844	16.1012001	1.278	0.151	0.03314	5.2880001	213.6900024	5	1366	101	81.2435989	68	70
97762.89844	19.6564999	1.278	0.151	0.03314	5.2880001	191.3099976	5	1508	100	81.9953003	68	70
97762.89844	39.6334991	1.796	0.1504	0.05778	6.724	151.8869934	5	1659	103	76.0906982	78	70
97762.89844	16.1012001	1.26	0.1538	0.03897	4.8920002	123.6900024	16	1691	98	78.1641998	68	70
97762.89844	26.8729	1.579	0.1214	0.03695	5.0900002	279.0899963	5	1508	125	76.697197	68	70
97762.89844	8.9914103	1.579	0.1214	0.03695	5.0900002	288.4349976	5	1439	131	76.8578033	68	70
97762.89844	9.6386299	1.137	0.1162	0.05275	5.0539999	315	5	1592	115	82.754303	78	80
97762.89844	27.1410007	1.257	0.1611	0.04136	5.2480001	218.6600037	5	1426	127	82.4654999	68	90
98353.89844	11.1513004	1.439	0.1241	0.05397	5.8309999	156.0379944	11	1900	73	80.3396988	40	30
98353.89844	26.6368999	1.439	0.1241	0.05397	5.8309999	118.6100006	55	1957	72	78.7319031	40	30
98353.89844	8.2127104	1.439	0.1241	0.05397	5.8309999	146.3099976	11	1850	72	79.3310013	40	30
98353.89844	31.9176998	1.137	0.1162	0.05275	5.0539999	136.302002	5	1606	90	80.7429962	68	50
98353.89844	10.4549999	1.742	0.1479	0.04707	6.2849998	282.5289917	5	1371	86	82.8526001	59	50
98353.89844	30.1320992	1.647	0.1351	0.04238	5.4219999	90	5	1540	85	82.1555023	59	50
98353.89844	14.2069998	1.372	0.203	0.04787	5.2379999	251.5650024	5	1272	92	82.4832001	47	60
98353.89844	13.6847	1.789	0.1731	0.03679	4.8410001	189.4620056	5	1434	91	82.4950027	50	60
98353.89844	10.4249001	1.424	0.1229	0.04023	5.1129999	315	20	1457	102	83.6048965	78	70
98353.89844	27.8521996	1.3	0.1413	0.03621	5.277	65.3764038	5	1277	104	76.5074997	61	70
98353.89844	13.6847	1.372	0.203	0.04787	5.2379999	170.5379944	5	1725	101	75.6913986	68	70
98353.89844	28.8645992	2.0009999	0.1951	0.04413	4.9850001	195.8029938	5	1551	122	77.6111984	68	70
98353.89844	10.6926003	1.647	0.1351	0.04238	5.4219999	302.0050049	5	1199	134	77.5864029	59	70
98353.89844	34.7571983	2.0009999	0.1951	0.04413	4.9850001	326.7680054	5	1157	133	76.8578033	59	70
98353.89844	37.4310989	1.579	0.1214	0.03695	5.0900002	191.3099976	5	1494	124	76.8578033	68	70
98353.89844	34.0789986	1.137	0.1162	0.05275	5.0539999	240.7810059	5	1340	113	83.2907028	78	80
98353.89844	5.4233198	1.137	0.1162	0.05275	5.0539999	288.4349976	5	1555	115	82.754303	78	80
98353.89844	15.5960999	2.0009999	0.1951	0.04413	4.9850001	104.5339966	5	1591	120	77.6111984	44	80
98353.89844	15.9905996	1.789	0.1731	0.03679	4.8410001	335.2250061	5	1589	129	85.4630966	68	100
98945	18.8962994	1.439	0.1241	0.05397	5.8309999	217.875	14	1909	72	79.3265991	40	30
98945	11.4549999	1.439	0.1241	0.05397	5.8309999	32.905201	97	1977	72	79.3265991	40	30
98945	21.4281998	1.439	0.1241	0.05397	5.8309999	160.6410065	53	1903	71	79.3310013	40	30
98945	23.8955002	1.439	0.1241	0.05397	5.8309999	288.4349976	5	1179	95	81.6119003	113	50
98945	25.4326992	1.439	0.1241	0.05397	5.8309999	278.4710083	5	1422	92	82.0398026	113	50
98945	19.1345005	0.7003	0.09334	0.03011	5.0570002	33.2317009	5	1609	90	83.9296036	78	50
98945	18.9113007	1.4630001	0.2786	0.08511	5.744	173.2899933	22	1856	84	83.4309998	58	50
98945	5.11485	1.812	0.1862	0.04005	7.4949999	153.4349976	5	1127	92	82.5345993	47	60
98945	21.9144993	1.372	0.203	0.04787	5.2379999	174.2890015	5	1360	91	82.5248032	50	60
98945	5.17804	1.812	0.1862	0.04005	7.4949999	83.6597977	5	1204	89	82.4581985	50	60
98945	20.2567997	1.372	0.203	0.04787	5.2379999	167.470993	5	1356	95	82.6205978	50	60
98945	29.3987999	1.372	0.203	0.04787	5.2379999	303.4079895	5	1375	90	82.4785995	50	60
98945	30.7917004	1.8559999	0.1566	0.08711	5.9710002	40.9143982	98	1240	107	76.5074997	61	70
98945	26.2765007	1.26	0.1538	0.03897	4.8920002	162.3000031	5	1438	102	77.5936966	68	70
98945	36.0443001	1.26	0.1538	0.03897	4.8920002	238.4960022	5	1492	105	75.7839966	68	70
98945	27.7157993	1.137	0.1162	0.05275	5.0539999	49.6355019	5	1317	114	82.9253998	78	80
98945	20.2567997	1.1160001	0.1558	0.1003	6.8249998	49.3987007	5	1449	115	82.7654037	38	80
98945	31.5485992	1.137	0.1162	0.05275	5.0539999	19.0256004	5	1258	111	83.3190994	78	80
98945	24.4592991	1.137	0.1162	0.05275	5.0539999	309.6440125	5	1198	111	83.3190994	78	80
98945	18.8813	1.424	0.1229	0.04023	5.1129999	290.5559998	5	1497	113	82.9452972	68	80
98945	23.0163994	1.664	0.2691	0.04336	4.9829998	226.9089966	5	1276	110	83.9481964	40	80
98945	9.7040701	1.424	0.1229	0.04023	5.1129999	69.4440002	5	1588	103	83.3935013	78	80
98945	8.9914103	0.5019	0.04973	0.02315	5.3260002	55.3047981	45	1154	138	84.3930969	78	100
98945	19.1933994	0.7391	0.1416	0.05275	5.0539999	161.5650024	36	1208	140	84.2757034	78	100
99536	22.6107998	1.439	0.1241	0.05397	5.8309999	215.2180023	5	1880	71	78.8772964	40	30
99536	14.6258001	1.439	0.1241	0.05397	5.8309999	122.4710007	97	1969	73	79.0299988	40	30
99536	36.917099	1.439	0.1241	0.05397	5.8309999	138.2400055	64	1970	73	79.3291016	40	30
99536	19.1933994	1.439	0.1241	0.05397	5.8309999	198.4349976	8	1793	72	79.6275024	40	30
99536	15.6912003	1.439	0.1241	0.05397	5.8309999	94.0856018	5	1449	94	81.7799988	113	50
99536	27.1410007	1.137	0.1229	0.03863	5.2480001	231.3399963	5	1309	95	81.6119003	68	50
99536	31.4053993	1.529	0.1529	0.05521	5.296	359.0610046	5	1236	95	83.9648972	59	50
99536	25.7831993	1.159	0.151	0.02862	5.4050002	230.0420074	5	1450	91	84.0182037	50	50
99536	17.7080994	1.647	0.1351	0.04238	5.4219999	212.1959991	5	1412	85	81.9205017	1	50
99536	18.5471001	1.372	0.203	0.04787	5.2379999	197.3540039	5	1134	91	82.4802017	50	60
99536	11.4549999	1.372	0.203	0.04787	5.2379999	212.9049988	5	1312	91	82.6024017	50	60
99536	35.6053009	1.278	0.151	0.03314	5.2880001	206.5650024	5	1593	101	81.3837967	68	70
99536	23.9496002	1.6569999	0.3023	0.08226	5.138	247.4790039	5	1750	99	82.8255005	58	70
99536	12.4162998	1.257	0.1611	0.04136	5.2480001	0	5	1393	101	80.5429001	68	70
99536	26.4346008	1.6569999	0.3023	0.08226	5.138	139.8990021	5	1728	99	82.8255005	58	70
99536	21.7416992	1.26	0.1538	0.03897	4.8920002	72.4744034	5	1655	98	77.7270966	68	70
99536	4.0476699	2.0009999	0.1951	0.04413	4.9850001	225	5	1246	131	76.8578033	68	70
99536	14.5845003	1.579	0.1214	0.03695	5.0900002	270	5	1347	130	76.2335968	68	70
99536	11.4549999	1.579	0.1214	0.03695	5.0900002	249.7749939	5	1378	129	76.2335968	68	70
99536	9.7690401	1.137	0.1162	0.05275	5.0539999	35.5377007	5	1437	113	82.9564972	78	80
99536	18.2675991	1.424	0.1229	0.04023	5.1129999	284.0360107	5	1624	110	83.2393036	68	80
99536	21.6296005	1.576	0.3023	0.08226	5.138	222.9550018	65	1761	107	83.703598	22	80
99536	25.1947994	1.137	0.1162	0.05275	5.0539999	268.7810059	5	1232	104	83.3935013	78	80
99536	15.1301003	0.7003	0.09334	0.03011	5.0570002	218.9909973	5	1397	126	82.6511993	78	90
100127	12.783	1.439	0.1241	0.05397	5.8309999	228.576004	54	1990	72	79.0149994	40	30
100127	23.7868996	1.439	0.1241	0.05397	5.8309999	177.3970032	5	1812	72	79.3291016	40	30
100127	31.3505993	1.439	0.1241	0.05397	5.8309999	255.7350006	5	1562	73	80.655098	40	30
100127	6.8947201	1.439	0.1241	0.05397	5.8309999	204.4440002	5	1929	73	80.3396988	40	30
100127	20.8603001	1.439	0.1241	0.05397	5.8309999	293.1990051	8	1884	72	79.0149994	40	30
100127	12.0882998	1.654	0.2667	0.04237	4.921	127.4049988	5	1645	90	84.180397	40	50
100127	18.8962994	1.647	0.1351	0.04238	5.4219999	322.125	5	1345	85	81.8716965	59	50
100127	15.0307999	1.647	0.1351	0.04238	5.4219999	153.4349976	5	1343	86	82.8746033	44	50
100127	32.6511993	1.092	0.1319	0.02862	5.4050002	308.6600037	5	1694	82	81.7978973	50	50
100127	7.9351501	1.092	0.1319	0.02862	5.4050002	248.9620056	5	1643	84	82.3877029	50	50
100127	21.0562992	1.341	0.2231	0.08762	5.9330001	27.8973007	5	1635	84	83.0195999	40	50
100127	20.4200993	1.372	0.203	0.04787	5.2379999	53.7462006	5	1165	90	82.4802017	50	60
100127	12.6134005	1.372	0.203	0.04787	5.2379999	259.6950073	5	1294	91	82.6783981	50	60
100127	44.7434998	1.372	0.203	0.04787	5.2379999	316.6369934	5	1185	92	82.469902	50	60
100127	27.0342007	1.424	0.1229	0.04023	5.1129999	228.1799927	5	1715	100	82.7098007	68	70
100127	24.8719997	1.3	0.1413	0.03621	5.277	283.7359924	66	1273	107	76.5074997	68	70
100127	25.1047001	2.0009999	0.1951	0.04413	4.9850001	250.0169983	5	1228	133	77.5864029	68	70
100127	29.8335991	1.137	0.1162	0.05275	5.0539999	299.2489929	5	1179	113	83.3190994	78	80
100127	30.7560997	1.424	0.1229	0.04023	5.1129999	340.3460083	5	1343	113	82.9452972	68	80
100127	15.8043003	1.137	0.1162	0.05275	5.0539999	261.8699951	5	1180	112	83.9649963	78	80
100127	24.5009995	1.257	0.1611	0.04136	5.2480001	250.7689972	5	1452	128	82.4654999	68	90
100127	33.5287018	0.7391	0.1416	0.05275	5.0539999	244.9830017	36	1062	139	84.5353012	78	100
100127	5.7147799	1.95	0.1385	0.03794	4.8920002	270	5	1744	127	85.1093979	68	100
100718	11.5362997	1.439	0.1241	0.05397	5.8309999	168.6900024	69	1936	72	78.8772964	40	30
100718	21.6296005	1.439	0.1241	0.05397	5.8309999	280.1759949	78	1973	72	79.3265991	40	30
100718	13.3460999	1.439	0.1241	0.05397	5.8309999	242.3540039	52	1930	73	79.3265991	40	30
100718	31.5688992	1.439	0.1241	0.05397	5.8309999	73.9263992	13	1790	71	79.0968018	40	30
100718	16.7108994	1.439	0.1241	0.05397	5.8309999	306.8699951	17	1860	72	79.3265991	40	30
100718	2.2923	1.439	0.1241	0.05397	5.8309999	270	5	1859	73	80.3579025	40	30
100718	28.9284	1.439	0.1241	0.05397	5.8309999	121.6750031	78	1895	72	78.7319031	40	30
100718	4.1275501	1.439	0.1241	0.05397	5.8309999	326.3099976	5	1893	74	80.3396988	40	30
100718	29.8862991	1.439	0.1241	0.05397	5.8309999	234.9259949	32	1823	71	79.0299988	40	30
100718	10.4549999	1.812	0.1862	0.04005	7.4949999	130.6009979	5	1638	89	84.0010986	78	50
100718	29.9461994	1.4630001	0.2786	0.08511	5.744	162.8240051	48	1820	86	83.7557983	40	50
100718	33.1944008	1.647	0.1351	0.04238	5.4219999	353.8529968	5	1425	86	82.8746033	59	50
100718	31.0174999	1.439	0.1241	0.05397	5.8309999	18.4349003	5	1457	85	81.9205017	1	50
100718	28.2796001	1.341	0.2231	0.08762	5.9330001	198.4349976	6	1749	83	83.1709976	40	50
100718	24.4069004	1.372	0.203	0.04787	5.2379999	131.423996	5	1407	93	82.4601974	50	60
100718	7.2143898	1.372	0.203	0.04787	5.2379999	198.4349976	5	1193	90	82.4502029	55	60
100718	22.7394009	1.372	0.203	0.04787	5.2379999	123.310997	5	1441	92	82.7026978	50	60
100718	9.6714096	1.789	0.1731	0.03679	4.8410001	93.3665009	5	1238	90	82.4673004	55	60
100718	18.4699993	1.424	0.1229	0.04023	5.1129999	278.6159973	5	1402	102	83.3935013	68	70
100718	38.4384003	1.278	0.151	0.03314	5.2880001	113.0090027	5	1702	101	81.1387024	58	70
100718	9.1664801	1.137	0.1162	0.05275	5.0539999	60.2551003	5	1606	102	81.2435989	68	70
100718	27.6471996	0.634	0.1035	0.03511	4.888	96.5819016	5	1628	102	75.9626007	78	70
100718	50.6953011	1.372	0.203	0.04787	5.2379999	108.1380005	5	1575	100	75.6913986	68	70
100718	16.7108994	1.424	0.1229	0.04023	5.1129999	126.8700027	55	1659	109	83.5017014	68	80
100718	8.8845901	1.424	0.1229	0.04023	5.1129999	50.1944008	5	1722	111	83.0335999	68	80
100718	33.2005005	1.424	0.1229	0.04023	5.1129999	203.4290009	5	1593	114	82.740097	68	80
100718	19.1345005	1.257	0.1611	0.04136	5.2480001	146.7680054	5	1554	125	82.5515976	68	90
100718	25.0240993	0.7003	0.09334	0.03011	5.0570002	149.0359955	5	1351	126	82.6287994	78	90
100718	25.4426003	0.7003	0.09334	0.03011	5.0570002	345.3789978	5	1247	129	82.4613037	78	90
100718	17.2437992	1.789	0.1731	0.03679	4.8410001	271.8479919	5	1693	128	85.1093979	68	100
100718	15.9721003	1.789	0.1731	0.03679	4.8410001	126.4690018	5	1656	128	85.1093979	68	100
101309	28.1049004	1.439	0.1241	0.05397	5.8309999	257.0050049	5	1680	73	80.655098	40	30
101309	33.8446007	1.439	0.1241	0.05397	5.8309999	269.144989	29	1880	73	79.0299988	40	30
101309	18.9113007	1.439	0.1241	0.05397	5.8309999	353.2900085	5	1547	72	79.0299988	40	30
101309	16.9885998	1.439	0.1241	0.05397	5.8309999	238.3930054	5	1484	95	81.6119003	68	50
101309	9.1664801	0.7003	0.09334	0.03011	5.0570002	7.12502	9	1410	90	84.0483017	78	50
101309	25.0240993	1.137	0.1162	0.05275	5.0539999	329.0360107	5	1217	93	81.3487015	78	50
101309	29.2434998	1.341	0.2231	0.08762	5.9330001	331.1440125	5	1659	84	82.3927002	40	50
101309	9.3719501	1.137	0.1162	0.05275	5.0539999	345.9639893	5	1268	105	82.6433029	78	70
101309	20.5415001	1.3	0.1413	0.03621	5.277	235.8860016	29	1386	105	77.1601028	61	70
101309	12.9737997	1.579	0.1214	0.03695	5.0900002	182.4900055	5	1262	131	76.8578033	68	70
101309	11.3181	1.424	0.1229	0.04023	5.1129999	216.8699951	5	1433	113	82.9452972	68	80
101309	17.4447002	1.257	0.1611	0.04136	5.2480001	189.1620026	5	1557	125	82.5515976	68	90
101309	10.7803001	0.7391	0.1416	0.05275	5.0539999	3.01279	5	1152	123	82.1811981	78	90
101309	25.1947994	1.789	0.1731	0.03679	4.8410001	271.2189941	5	1549	129	85.4401016	68	100
101900	28.8645992	1.439	0.1241	0.05397	5.8309999	273.1220093	19	1801	72	79.3265991	40	30
101900	27.0074997	1.439	0.1241	0.05397	5.8309999	226.5910034	34	1874	72	79.3265991	40	30
101900	18.0464993	1.439	0.1241	0.05397	5.8309999	132.5099945	7	1847	72	78.7319031	40	30
101900	26.1357002	1.341	0.2231	0.08762	5.9330001	191.7680054	14	1860	85	83.4309998	58	50
101900	13.7291002	1.812	0.1862	0.04005	7.4949999	304.9920044	5	1347	93	82.8012009	47	60
101900	4.5772901	1.372	0.203	0.04787	5.2379999	90	5	1347	91	82.629303	50	60
101900	17.8864002	1.372	0.203	0.04787	5.2379999	97.125	5	1381	91	82.5926971	50	60
101900	21.1210995	1.372	0.203	0.04787	5.2379999	253.4429932	5	1375	91	82.5248032	50	60
101900	20.5415001	1.257	0.1611	0.04136	5.2480001	34.1144981	5	1361	102	81.3434982	68	70
101900	15.9905996	1.26	0.1538	0.03897	4.8920002	282.0950012	5	1404	109	76.0422974	78	70
101900	29.0946007	1.439	0.1241	0.05397	5.8309999	52.3058014	5	1419	109	83.4813995	68	80
101900	23.1077003	0.7391	0.1416	0.05275	5.0539999	39.2893982	58	1044	141	84.2113037	78	100
101900	11.8814001	1.789	0.1731	0.03679	4.8410001	115.3460007	5	1707	128	85.1093979	68	100
102491	21.2754002	1.439	0.1241	0.05397	5.8309999	244.0930023	8	1740	71	79.0299988	40	30
102491	20.8208008	1.439	0.1241	0.05397	5.8309999	270	9	1723	71	79.3310013	40	30
102491	18.4699993	1.439	0.1241	0.05397	5.8309999	98.6156006	16	1805	73	79.3265991	40	30
102491	31.1571007	1.341	0.2231	0.08762	5.9330001	282.4259949	5	1709	83	83.0159988	40	50
102491	18.4699993	1.4630001	0.2786	0.08511	5.744	171.3840027	21	1799	85	83.4473038	40	50
102491	17.0228996	1.372	0.203	0.04787	5.2379999	168.6900024	5	1231	92	82.4832001	47	60
102491	21.0303001	1.372	0.203	0.04787	5.2379999	141.3399963	5	1281	91	82.5485001	50	60
102491	31.0734997	1.372	0.203	0.04787	5.2379999	144.4620056	5	1199	92	82.6877975	47	60
102491	12.0882998	1.372	0.203	0.04787	5.2379999	217.4049988	5	1404	91	82.5485001	50	60
102491	21.1340008	1.372	0.203	0.04787	5.2379999	338.7489929	5	1368	92	82.5485001	50	60
102491	23.2887001	1.257	0.1611	0.04136	5.2480001	162.4080048	5	1558	101	81.3434982	68	70
102491	20.9258995	1.579	0.1214	0.03695	5.0900002	222.8789978	5	1381	127	76.8578033	68	70
102491	12.9737997	1.257	0.1611	0.04136	5.2480001	267.5100098	5	1219	114	83.0635986	78	80
102491	30.5627003	1.137	0.1162	0.05275	5.0539999	0.971022	5	1208	111	83.4971008	78	80
102491	20.3250999	1.137	0.1162	0.05275	5.0539999	268.4519958	12	1249	112	83.4722977	78	80
102491	21.7292995	1.137	0.1162	0.05275	5.0539999	241.5039978	5	1200	111	83.5042038	78	80
102491	11.8814001	1.424	0.1229	0.04023	5.1129999	295.3460083	5	1494	113	82.9452972	68	80
102491	15.8043003	1.257	0.1611	0.04136	5.2480001	98.1300964	5	1515	125	82.5495987	68	90
102491	38.2913017	0.7003	0.09334	0.03011	5.0570002	30.4654999	11	1182	126	82.6287994	78	90
102491	31.4260006	0.7391	0.1416	0.05275	5.0539999	31.6075001	73	937	142	84.5353012	78	100
102491	10.0558004	1.95	0.1385	0.03794	4.8920002	343.6099854	5	1729	127	85.1093979	68	100
103082	24.5323009	1.137	0.1162	0.05275	5.0539999	344.7449951	5	1404	93	81.8508987	78	50
103082	31.4874001	1.4630001	0.2786	0.08511	5.744	274.6860046	75	1911	89	84.3080978	58	50
103082	7.6469798	1.647	0.1351	0.04238	5.4219999	63.4348984	5	1288	85	81.8716965	59	50
103082	12.4162998	1.647	0.1351	0.04238	5.4219999	90	5	1327	86	82.1555023	59	50
103082	17.2437992	1.4630001	0.2786	0.08511	5.744	268.1520081	15	1832	83	83.1709976	40	50
103082	25.7350006	1.341	0.2231	0.08762	5.9330001	175.2359924	5	1828	83	81.7978973	40	50
103082	2.2923	1.372	0.203	0.04787	5.2379999	90	5	1129	92	82.5942993	50	60
103082	28.0463009	0.634	0.1035	0.03511	4.888	174.6109924	5	1360	104	75.8567963	78	70
103082	16.6229	1.647	0.1351	0.04238	5.4219999	140.4400024	5	1324	129	77.9698029	59	70
103082	9.4057302	1.1160001	0.1558	0.1003	6.8249998	244.9830017	5	1404	115	82.7654037	38	80
103082	26.0506992	1.424	0.1229	0.04023	5.1129999	247.1089935	5	1526	112	82.9084015	68	80
103082	26.3882008	1.424	0.1229	0.04023	5.1129999	311.730011	5	1506	114	82.7901001	68	80
103082	18.2205009	1.424	0.1229	0.04023	5.1129999	289.5369873	5	1542	113	82.9452972	68	80
103082	41.7242012	1.424	0.1229	0.04023	5.1129999	135.9089966	5	1550	109	83.4813995	68	80
103082	26.6826	0.7003	0.09334	0.03011	5.0570002	324.7279968	5	1316	126	82.5515976	78	90
103082	11.1232996	1.604	0.1517	0.05521	5.296	165.2559967	5	1317	127	82.3054962	59	90
103082	34.4188004	0.7003	0.09334	0.03011	5.0570002	96.7098007	37	1044	129	82.3890991	78	90
103082	27.5610008	1.604	0.1517	0.05521	5.296	327.5289917	5	1431	127	82.3795013	59	90
103082	11.3181	1.789	0.1731	0.03679	4.8410001	36.8698997	5	1750	127	85.1093979	68	100
103082	6.9413199	1.789	0.1731	0.03679	4.8410001	170.5379944	5	1712	127	85.1093979	68	100
103082	10.4249001	1.789	0.1731	0.03679	4.8410001	112.3799973	5	1716	127	85.1093979	68	100
103673	15.9905996	1.529	0.1529	0.05521	5.296	102.0950012	6	1100	94	83.9470978	59	50
103673	31.4941998	0.7003	0.09334	0.03011	5.0570002	308.3670044	51	1417	92	84.180397	78	50
103673	10.0558004	1.341	0.2231	0.08762	5.9330001	106.3899994	5	1817	84	83.4309998	40	50
103673	47.8647003	1.4630001	0.2786	0.08511	5.744	174.8059998	56	1826	86	83.8063965	58	50
103673	24.1105995	1.092	0.1319	0.02862	5.4050002	243.4349976	5	1530	84	82.3877029	50	50
103673	23.1644993	1.341	0.2231	0.08762	5.9330001	280.7839966	83	2020	84	83.4473038	58	50
103673	23.9496002	1.341	0.2231	0.08762	5.9330001	165.651001	5	1694	83	83.0159988	40	50
103673	25.0443001	1.341	0.2231	0.08762	5.9330001	133.2640076	60	1937	84	83.2220993	40	50
103673	16.2653008	1.341	0.2231	0.08762	5.9330001	174.0939941	5	1588	83	83.0159988	40	50
103673	21.816	1.4630001	0.2786	0.08511	5.744	180	66	1942	89	84.1852036	58	60
103673	4.1275501	1.789	0.1731	0.03679	4.8410001	146.3099976	5	1257	90	82.4673004	68	60
103673	22.0732994	1.372	0.203	0.04787	5.2379999	344.2489929	5	1260	92	82.7026978	50	60
103673	33.4322014	1.812	0.1862	0.04005	7.4949999	14.0361996	5	1320	94	82.5157013	47	60
103673	24.3649006	1.647	0.1351	0.04238	5.4219999	315	5	1104	134	77.5864029	59	70
103673	15.9905996	1.137	0.1162	0.05275	5.0539999	347.9049988	5	1526	115	82.754303	78	80
103673	5.7147799	1.424	0.1229	0.04023	5.1129999	90	5	1616	112	82.8463974	68	80
103673	13.2542	1.257	0.1611	0.04136	5.2480001	102.2649994	5	1544	126	82.4654999	68	90
103673	7.9351501	1.789	0.1731	0.03679	4.8410001	21.0375004	5	1775	127	85.1093979	68	100
103673	6.5093999	1.789	0.1731	0.03679	4.8410001	254.7449951	5	1725	128	85.1093979	68	100
103673	13.3460999	1.789	0.1731	0.03679	4.8410001	242.3540039	5	1708	127	85.1093979	68	100
103673	14.7487001	1.789	0.1731	0.03679	4.8410001	188.7460022	5	1754	127	85.1093979	68	100
103673	12.4162998	1.789	0.1731	0.03679	4.8410001	0	5	1621	128	85.1093979	68	100
103673	13.3460999	1.789	0.1731	0.03679	4.8410001	242.3540039	5	1708	127	85.1093979	68	100
104264	36.4766006	1.439	0.1241	0.05397	5.8309999	50.4922981	5	1607	73	79.3312988	40	30
104264	32.5938988	1.439	0.1241	0.05397	5.8309999	219.9199982	5	1626	72	79.0299988	40	30
104264	33.2495003	1.439	0.1241	0.05397	5.8309999	211.2640076	5	1500	73	80.655098	40	30
104264	7.2588601	1.647	0.1529	0.05521	5.4219999	315	5	1208	95	82.0398026	59	50
104264	14.7487001	1.439	0.1241	0.05397	5.8309999	8.7461596	5	1263	96	81.6542969	113	50
104264	28.0126991	1.654	0.2667	0.04237	4.921	196.3899994	5	1518	90	84.0182037	50	50
104264	27.0431995	1.137	0.1162	0.05275	5.0539999	1.1233	5	1406	93	81.3487015	78	50
104264	14.6258001	1.092	0.1319	0.02862	5.4050002	175.6009979	5	1473	84	82.3877029	50	50
104264	16.6229	1.729	0.1453	0.0487	6.1739998	283.5700073	5	1669	84	82.3877029	50	50
104264	23.9496002	1.341	0.2231	0.08762	5.9330001	165.651001	5	1694	83	83.0159988	40	50
104264	22.2185001	1.372	0.203	0.04787	5.2379999	329.0360107	5	1289	91	82.5248032	50	60
104264	18.7607002	1.372	0.203	0.04787	5.2379999	225	5	1356	92	82.4601974	44	60
104264	26.1639996	1.3099999	0.1724	0.03715	6.3179998	183.5039978	5	1234	93	82.7913971	54	60
104264	19.0009995	1.812	0.1862	0.04005	7.4949999	144.4620056	5	1206	94	82.4857025	47	60
104264	19.4988995	1.5420001	0.159	0.0373	5.9229999	312.7090149	5	1572	103	82.1285019	68	70
104264	47.0189018	1.26	0.1538	0.03897	4.8920002	266.2569885	5	1425	103	75.7839966	68	70
104264	31.1571007	1.424	0.1229	0.04023	5.1129999	335.5559998	5	1522	113	82.9891968	68	80
104264	20.4876003	1.424	0.1229	0.04023	5.1129999	339.6239929	5	1443	113	82.789299	68	80
104264	18.7908993	1.257	0.1611	0.04136	5.2480001	298.071991	5	1253	129	82.4654999	78	90
104264	8.7034702	1.257	0.1611	0.04136	5.2480001	258.6900024	5	1294	129	82.4654999	78	90
104264	31.7241001	0.5019	0.04973	0.02315	5.3260002	60.9454002	71	936	143	84.6130981	78	100
104264	21.7292995	1.789	0.1731	0.03679	4.8410001	141.1159973	5	1694	128	85.1093979	68	100
104264	10.4549999	1.789	0.1731	0.03679	4.8410001	77.471199	5	1633	127	85.1093979	68	100
104855	29.2434998	1.439	0.1241	0.05397	5.8309999	61.1442986	9	1799	74	79.6817017	40	30
104855	26.6551991	1.439	0.1241	0.05397	5.8309999	246.5010071	5	1694	73	80.3827972	40	30
104855	25.1147003	1.529	0.1529	0.05521	5.296	163.8869934	5	1268	95	83.9574966	59	50
104855	20.6084003	1.4630001	0.2786	0.08511	5.744	115.2009964	52	1938	88	84.0402985	58	50
104855	11.4549999	1.341	0.2231	0.08762	5.9330001	110.2249985	6	1731	86	83.7451019	40	50
104855	24.8006001	1.092	0.1319	0.02862	5.4050002	287.6499939	5	1462	84	82.1267014	59	50
104855	13.7291002	1.341	0.2231	0.08762	5.9330001	124.9919968	5	1801	83	83.0195999	40	50
104855	13.7291002	1.341	0.2231	0.08762	5.9330001	124.9919968	5	1801	83	83.0195999	40	50
104855	16.5699005	1.372	0.203	0.04787	5.2379999	137.7259979	5	1317	93	82.469902	50	60
104855	16.1012001	1.372	0.203	0.04787	5.2379999	123.6900024	5	1116	91	82.4710999	50	60
104855	29.4064999	1.278	0.151	0.03314	5.2880001	163.4960022	56	1399	102	80.161499	68	70
104855	32.4595985	1.372	0.203	0.04787	5.2379999	102.723999	5	1450	102	76.332901	68	70
104855	25.1947994	1.137	0.1162	0.05275	5.0539999	66.1613007	5	1243	114	83.1340027	78	80
104855	14.3129997	1.424	0.1229	0.04023	5.1129999	228.1799927	5	1545	111	83.0335999	68	80
104855	14.3129997	1.424	0.1229	0.04023	5.1129999	228.1799927	5	1545	112	82.9452972	68	80
104855	29.3987999	1.664	0.2691	0.04336	4.9829998	199.7220001	54	1785	106	83.703598	40	80
104855	22.4573994	0.7003	0.09334	0.03011	5.0570002	173.0469971	5	1246	126	82.5515976	78	90
104855	16.9023991	0.7003	0.09334	0.03011	5.0570002	252.7590027	5	1393	126	82.6511993	78	90
104855	10.4249001	1.789	0.1731	0.03679	4.8410001	67.6199036	5	1629	128	85.6436996	68	100
105446	22.2185001	1.439	0.1241	0.05397	5.8309999	210.9640045	5	1732	72	79.0149994	40	30
105446	4.5772901	1.647	0.1529	0.05521	5.4219999	90	5	1222	94	82.0398026	59	50
105446	25.0240993	1.137	0.1162	0.05275	5.0539999	300.9639893	5	1312	92	83.9293976	78	50
105446	31.9111004	1.137	0.1162	0.05275	5.0539999	135	5	1463	91	80.7429962	78	50
105446	23.9603996	1.341	0.2231	0.08762	5.9330001	277.7650146	9	1712	86	83.7451019	40	50
105446	17.5606003	1.647	0.1351	0.04238	5.4219999	34.6952019	5	1232	87	82.8526001	44	50
105446	11.5362997	1.812	0.1862	0.04005	7.4949999	281.3099976	5	1190	93	82.6908035	47	60
105446	9.8013496	1.372	0.203	0.04787	5.2379999	190.0079956	5	1292	90	82.4785995	50	60
105446	25.7350006	1.372	0.203	0.04787	5.2379999	318.3659973	5	1375	92	82.7026978	50	60
105446	30.1320992	1.372	0.203	0.04787	5.2379999	90	5	1257	90	82.5485001	50	60
105446	12.9737997	1.372	0.203	0.04787	5.2379999	124.3799973	5	1261	91	82.629303	50	60
105446	35.9874992	0.634	0.1035	0.03511	4.888	191.9290009	5	1391	105	75.8567963	78	70
105446	17.2607002	0.634	0.1035	0.03511	4.888	255.0690002	5	1502	104	75.8567963	44	70
105446	18.1732998	1.372	0.203	0.04787	5.2379999	322.4309998	5	1509	105	75.6913986	68	70
105446	34.1892014	1.26	0.1538	0.03897	4.8920002	135	5	1561	103	77.509903	68	70
105446	20.5415001	1.424	0.1229	0.04023	5.1129999	145.8860016	5	1598	111	83.0335999	68	80
105446	35.9511986	1.439	0.1241	0.05397	5.8309999	332.0209961	5	1429	109	83.4813995	41	80
105446	22.9820995	0.7391	0.1416	0.05275	5.0539999	250.7100067	99	1067	142	84.5353012	78	100
106037	38.4384003	1.529	0.1529	0.05521	5.296	293.0090027	75	982	96	83.9648972	59	50
106037	30.7346992	1.137	0.1162	0.05275	5.0539999	223.6360016	5	1238	92	84.0010986	78	50
106037	18.4699993	1.137	0.1229	0.03863	5.2480001	171.3840027	5	1600	93	81.4218979	68	50
106037	37.6749992	1.424	0.1229	0.0399	5.2480001	251.0950012	5	1607	89	81.7172012	68	50
106037	18.5930996	1.137	0.1162	0.05275	5.0539999	239.6210022	5	1388	91	80.7429962	78	50
106037	10.4249001	1.159	0.151	0.02862	5.4050002	67.6199036	5	1402	86	83.7451019	50	50
106037	13.5503998	1.159	0.151	0.02862	5.4050002	318.3659973	5	1298	87	83.7557983	50	50
106037	25.7350006	1.137	0.1229	0.03863	5.2480001	184.7640076	5	1684	86	82.4869003	68	50
106037	29.8185997	1.579	0.1214	0.03695	5.0900002	155.2250061	5	1317	86	83.163002	50	50
106037	18.8813	1.372	0.203	0.04787	5.2379999	69.4440002	5	1305	92	82.4832001	47	60
106037	8.8845901	1.372	0.203	0.04787	5.2379999	230.1940002	5	1161	90	82.4785995	50	60
106037	11.3731003	1.8559999	0.1566	0.08711	5.9710002	95.7106018	36	1008	110	76.8732986	61	70
106037	14.7487001	0.634	0.1035	0.03511	4.888	261.2539978	5	1266	106	75.8567963	78	70
106037	22.3264008	1.26	0.1538	0.03897	4.8920002	226.9750061	5	1704	101	75.7839966	68	70
106037	32.4595985	0.634	0.1035	0.03511	4.888	77.2755966	5	1387	103	75.9248962	78	70
106037	3.33957	1.956	0.1434	0.07102	6.3559999	239.0359955	5	1266	132	77.0093994	44	70
106037	32.9468002	1.137	0.1162	0.05275	5.0539999	76.6074982	5	1132	112	83.4971008	78	80
106037	19.4845009	1.137	0.1162	0.05275	5.0539999	225	5	1139	112	83.4971008	78	80
106037	16.5522003	1.137	0.1162	0.05275	5.0539999	315	5	1243	113	83.2393036	78	80
106037	15.7477999	1.492	0.1658	0.04205	6.5100002	297.473999	5	1475	114	83.1175995	78	80
106037	32.8027992	1.439	0.1241	0.05397	5.8309999	143.8419952	5	1446	110	83.4813995	68	80
106037	20.8603001	1.137	0.1162	0.05275	5.0539999	166.3289948	5	1509	113	82.7901001	68	80
106037	11.2349997	1.424	0.1229	0.04023	5.1129999	310.9140015	5	1543	112	83.0335999	68	80
106037	22.4218006	1.424	0.1229	0.04023	5.1129999	165.9640045	5	1507	113	82.8463974	68	80
106037	19.4988995	1.424	0.1229	0.04023	5.1129999	47.2905998	5	1601	111	83.0335999	68	80
106037	16.1012001	1.424	0.1229	0.04023	5.1129999	236.3099976	5	1556	112	83.0335999	68	80
106037	24.8006001	1.424	0.1229	0.04023	5.1129999	197.6499939	5	1542	113	82.8463974	68	80
106037	24.7493	1.664	0.2691	0.04336	4.9829998	242.8789978	26	1521	110	83.703598	40	80
106037	25.0342007	1.257	0.1611	0.04136	5.2480001	135	5	1561	125	82.5515976	68	90
106037	14.0570002	0.7003	0.09334	0.03011	5.0570002	87.7093964	85	938	127	82.6287994	78	90
106037	23.5562992	1.257	0.1611	0.04136	5.2480001	260.7539978	5	1382	128	82.4654999	68	90
106037	13.8831997	1.789	0.1731	0.03679	4.8410001	291.3710022	5	1640	128	85.4630966	68	100
106628	5.4233198	1.647	0.1529	0.05521	5.4219999	288.4349976	5	1146	95	82.0398026	59	50
106628	5.11485	1.137	0.1162	0.05275	5.0539999	153.4349976	5	1280	93	81.2780991	78	50
106628	19.9246998	1.137	0.1162	0.05275	5.0539999	353.6600037	5	1303	92	81.8707962	78	50
106628	30.7346992	1.137	0.1162	0.05275	5.0539999	226.3639984	5	1286	93	81.4924011	78	50
106628	21.7292995	1.341	0.2231	0.08762	5.9330001	141.1159973	5	1561	85	83.4309998	40	50
106628	16.6229	1.137	0.1229	0.03863	5.2480001	39.5597	5	1463	85	81.9692993	68	50
106628	33.2005005	1.439	0.1241	0.05397	5.8309999	66.5712967	5	1428	85	83.1709976	40	50
106628	10.2114	1.647	0.1351	0.04238	5.4219999	270	5	1206	87	83.0225983	59	50
106628	9.6386299	1.647	0.1351	0.04238	5.4219999	225	5	1211	86	82.1555023	59	50
106628	21.7292995	1.341	0.2231	0.08762	5.9330001	151.5039978	5	1445	84	83.0159988	1	50
106628	28.2796001	1.341	0.2231	0.08762	5.9330001	260.3619995	5	1602	84	82.3927002	40	50
106628	9.8013496	1.372	0.203	0.04787	5.2379999	190.0079956	5	1284	93	82.4601974	44	60
106628	28.2381001	1.372	0.203	0.04787	5.2379999	243.4349976	5	1265	92	82.4832001	50	60
106628	2.56253	1.372	0.203	0.04787	5.2379999	243.4349976	5	1240	92	82.4710999	50	60
106628	33.702301	1.789	0.1731	0.03679	4.8410001	152.2810059	5	1325	90	82.501503	68	60
106628	27.7670994	1.137	0.1162	0.05275	5.0539999	81.2537994	94	1012	106	80.2179031	78	70
106628	33.2005005	1.137	0.1162	0.05275	5.0539999	113.4290009	12	1097	104	80.5429001	78	70
106628	19.9944992	1.424	0.1229	0.04023	5.1129999	31.5042992	5	1263	111	83.2393036	78	80
106628	28.9284	1.137	0.1162	0.05275	5.0539999	84.805603	5	1091	113	83.2907028	78	80
106628	19.9246998	1.137	0.1162	0.05275	5.0539999	96.3402023	98	1044	112	83.4971008	78	80
106628	35.094101	1.137	0.1162	0.05275	5.0539999	305.7269897	5	1371	115	82.754303	78	80
106628	14.3129997	1.137	0.1162	0.05275	5.0539999	295.5599976	5	1461	112	82.7901001	78	80
106628	29.3290997	1.137	0.1162	0.05275	5.0539999	184.0859985	5	1342	114	83.1376038	40	80
106628	27.1587009	1.257	0.1611	0.04136	5.2480001	290.5559998	5	1421	126	82.4654999	68	90
106628	6.5093999	1.257	0.1611	0.04136	5.2480001	142.125	5	1483	125	82.5495987	68	90
106628	25.3834991	0.7391	0.1416	0.05275	5.0539999	332.3540039	5	859	143	84.6130981	78	100
106628	21.9144993	0.7391	0.1416	0.05275	5.0539999	275.7109985	30	1078	141	84.5353012	78	100
106628	24.6257	0.7391	0.1416	0.05275	5.0539999	143.8809967	32	1145	140	84.2757034	78	100
106628	17.3111	1.789	0.1731	0.03679	4.8410001	185.5279999	5	1641	128	85.4630966	68	100
106628	14.4807997	1.789	0.1731	0.03679	4.8410001	144.4620056	5	1559	128	85.6436996	68	100
107219	38.5797005	1.812	0.1862	0.04005	7.4949999	109.7990036	5	1601	87	84.0010986	50	50
107219	15.2285995	1.137	0.1162	0.05275	5.0539999	233.9730072	5	1456	92	81.459198	78	50
107219	12.1648998	1.137	0.1162	0.05275	5.0539999	21.8013992	5	1193	92	81.3487015	78	50
107219	24.4592991	1.137	0.1162	0.05275	5.0539999	39.6441994	5	1360	92	80.7429962	78	50
107219	25.7059994	1.729	0.1541	0.04445	6.0310001	249.3049927	5	1742	82	81.7978973	50	50
107219	39.4183998	1.424	0.1229	0.04023	5.1129999	47.9608994	5	1594	103	83.2425995	68	70
107219	15.8043003	1.424	0.1229	0.04023	5.1129999	8.1301003	5	1284	105	82.6433029	68	70
107219	22.6811008	0.634	0.1035	0.03511	4.888	286.6990051	5	1522	105	75.9248962	78	70
107219	23.3223991	0.634	0.1035	0.03511	4.888	158.1990051	5	1499	102	75.6913986	78	70
107219	8.66677	1.956	0.1434	0.07102	6.3559999	203.1990051	5	1268	131	76.387001	44	70
107219	22.3623009	1.137	0.1162	0.05275	5.0539999	41.0547981	5	1248	113	83.0902023	78	80
107219	11.3731003	1.137	0.1162	0.05275	5.0539999	354.2890015	5	1365	115	82.754303	78	80
107219	17.5606003	1.424	0.1229	0.04023	5.1129999	18.4349003	5	1547	113	82.9084015	78	80
107219	18.5930996	1.424	0.1229	0.04023	5.1129999	202.7510071	5	1439	113	82.9452972	44	80
107219	23.0506992	1.424	0.1229	0.04023	5.1129999	138.8139954	5	1530	112	82.8463974	68	80
107219	18.0942001	1.257	0.1611	0.04136	5.2480001	242.6499939	5	1501	125	82.5515976	68	90
107219	19.2667007	0.7391	0.1416	0.05275	5.0539999	246.3710022	79	1066	140	84.5353012	78	100
107219	25.9652004	0.7391	0.1416	0.05275	5.0539999	350.5379944	51	874	141	84.2757034	78	100
107219	31.7577	0.7391	0.1416	0.05275	5.0539999	325.5390015	27	965	142	84.2757034	78	100
107219	7.6048799	1.789	0.1731	0.03679	4.8410001	282.9949951	5	1599	128	85.4630966	68	100
107810	25.4326992	1.439	0.1241	0.05397	5.8309999	188.470993	10	1818	72	79.3265991	40	30
107810	14.3129997	1.647	0.1529	0.05521	5.4219999	205.5599976	5	1243	95	82.0398026	59	50
107810	5.11485	1.137	0.1162	0.05275	5.0539999	206.5650024	5	1159	94	81.459198	44	50
107810	27.2205009	1.424	0.1229	0.0399	5.2480001	127.0930023	5	1472	90	81.7172012	68	50
107810	35.3706017	1.4630001	0.2786	0.08511	5.744	248.4989929	5	1561	85	81.6904984	68	50
107810	22.3623009	1.137	0.1229	0.03863	5.2480001	175.8150024	5	1733	84	81.7556	68	50
107810	20.4876003	1.647	0.1351	0.04238	5.4219999	339.6239929	5	1291	87	83.0225983	59	50
107810	31.0524998	1.372	0.203	0.04787	5.2379999	248.552002	5	1290	92	82.7026978	50	60
107810	33.1204987	1.387	0.1862	0.04	6.5180001	302.4710083	5	1290	93	82.4601974	50	60
107810	48.4432983	1.372	0.203	0.04787	5.2379999	291.32901	5	1345	91	82.4710999	50	60
107810	31.4874001	1.278	0.151	0.03314	5.2880001	94.6858978	5	1488	100	82.0959015	68	70
107810	19.9386997	1.137	0.1162	0.05275	5.0539999	114.4440002	5	1438	114	82.754303	78	80
107810	20.2019997	1.424	0.1229	0.04023	5.1129999	292.3800049	5	1544	113	82.8463974	68	80
107810	18.0942001	1.647	0.1351	0.04238	5.4219999	229.9700012	5	1277	127	78.2865982	59	80
107810	30.7917004	0.7003	0.09334	0.03011	5.0570002	40.9143982	5	1008	127	82.6287994	78	90
107810	14.0570002	0.7391	0.1416	0.05275	5.0539999	87.7093964	5	1167	123	82.1811981	78	90
107810	18.3458004	1.789	0.1731	0.03679	4.8410001	84.805603	5	1590	129	85.6436996	59	100
107810	13.2542	1.789	0.1731	0.03679	4.8410001	192.2649994	5	1563	129	85.6436996	59	100
108401	28.2796001	1.831	0.07747	0.07126	6.8959999	99.6374969	5	1462	73	80.4113998	40	30
108401	27.4309006	1.424	0.1229	0.0399	5.2480001	160.8659973	5	1497	91	82.0451965	78	50
108401	26.6826	0.7003	0.09334	0.03011	5.0570002	347.3469849	5	1404	92	84.0483017	78	50
108401	13.8831997	1.654	0.2667	0.04237	4.921	68.6294022	5	1566	90	84.0167999	40	50
108401	20.2567997	1.341	0.2231	0.08762	5.9330001	282.5289917	5	1793	84	83.1709976	40	50
108401	16.6229	1.341	0.2231	0.08762	5.9330001	193.5700073	71	1797	83	82.165802	40	50
108401	9.9294596	1.729	0.1541	0.04445	6.0310001	120.9639969	5	1480	82	81.7978973	44	50
108401	25.7059994	1.341	0.2231	0.08762	5.9330001	43.3153	5	1657	82	81.7978973	40	50
108401	10.7803001	1.789	0.1731	0.03679	4.8410001	176.9869995	5	1239	89	82.4608002	68	60
108401	19.1345005	1.372	0.203	0.04787	5.2379999	146.7680054	5	1404	91	82.6024017	50	60
108401	36.0443001	1.372	0.203	0.04787	5.2379999	238.4960022	5	1201	90	82.4802017	50	60
108401	23.6884995	1.372	0.203	0.04787	5.2379999	135	5	1186	91	82.5485001	50	60
108401	4.92028	1.775	0.09183	0.06611	6.5229998	215.5379944	5	1192	90	82.4502029	55	60
108401	11.6436996	1.424	0.1229	0.04023	5.1129999	330.9450073	5	1467	104	81.9817963	68	70
108401	8.0949802	1.137	0.1162	0.05275	5.0539999	219.2890015	5	1400	114	82.7901001	78	80
108401	9.9294596	0.7391	0.1416	0.05275	5.0539999	120.9639969	74	933	140	84.2667999	78	100
108401	32.6194	0.7391	0.1416	0.05275	5.0539999	26.9657001	8	825	143	84.2757034	78	100
108992	24.3754997	1.439	0.1241	0.05397	5.8309999	263.6600037	5	1711	72	79.0299988	40	30
108992	24.5531006	1.439	0.1241	0.05397	5.8309999	61.1892014	5	1263	95	81.6119003	113	50
108992	41.4856987	0.7003	0.09334	0.03011	5.0570002	5.1944299	5	1489	92	83.9574966	78	50
108992	19.3104992	1.137	0.1162	0.05275	5.0539999	1.63658	5	1348	91	80.8628998	78	50
108992	21.1340008	1.341	0.2231	0.08762	5.9330001	68.7494965	5	1647	85	83.6942978	40	50
108992	37.2408981	1.439	0.1241	0.05397	5.8309999	16.0489998	5	1434	85	83.0159988	1	50
108992	17.3111	1.647	0.1351	0.04238	5.4219999	264.4719849	5	1361	85	82.1267014	59	50
108992	39.7644997	1.341	0.2231	0.08762	5.9330001	273.446991	5	1698	85	83.7499008	40	50
108992	7.6469798	1.789	0.1731	0.03679	4.8410001	153.4349976	9	1247	89	82.4673004	68	60
108992	2.43119	1.372	0.203	0.04787	5.2379999	225	5	1177	91	82.629303	50	60
108992	2.2923	1.812	0.1862	0.04005	7.4949999	90	5	1112	92	82.5345993	47	60
108992	42.228199	1.424	0.1229	0.04023	5.1129999	304.2160034	5	1463	101	82.8255005	68	70
108992	18.0942001	1.647	0.1351	0.04238	5.4219999	139.9700012	5	1122	134	77.5864029	59	70
108992	25.4326992	1.424	0.1229	0.04023	5.1129999	188.470993	5	1440	113	83.0902023	68	80
108992	18.3302002	1.424	0.1229	0.04023	5.1129999	115.0169983	5	1449	113	82.8463974	68	80
108992	19.0009995	1.439	0.1241	0.05397	5.8309999	54.4622993	5	1451	109	83.4813995	41	80
108992	24.1105995	0.7003	0.09334	0.03011	5.0570002	243.4349976	35	1041	127	82.6421967	78	90
108992	9.4057302	0.7391	0.1416	0.05275	5.0539999	64.9831009	12	774	141	84.6130981	78	100
108992	23.2887001	1.092	0.1162	0.04	4.9619999	305.5379944	75	885	141	84.5290985	78	100
108992	20.4876003	0.7391	0.1416	0.05275	5.0539999	187.6959991	85	1006	140	84.2757034	78	100
109584	34.7571983	1.439	0.1241	0.05397	5.8309999	326.7680054	5	1276	96	81.7799988	113	50
109584	6.9413199	1.647	0.1529	0.05521	5.4219999	80.5376968	5	1164	95	81.8508987	59	50
109584	13.2542	1.647	0.1529	0.05521	5.4219999	12.2648001	5	1132	95	81.6542969	113	50
109584	24.0785007	1.137	0.1162	0.05275	5.0539999	145.9539948	5	1316	91	80.8628998	78	50
109584	30.5914993	1.529	0.1529	0.05521	5.296	2.91084	5	1407	87	83.6942978	59	50
109584	26.2108994	1.341	0.2231	0.08762	5.9330001	206.5650024	5	1536	83	83.0159988	1	50
109584	26.4622993	1.341	0.2231	0.08762	5.9330001	329.8259888	7	1805	82	83.0270996	40	50
109584	28.4524002	1.729	0.1541	0.04445	6.0310001	94.2363968	5	1682	82	81.7978973	40	50
109584	5.11485	1.372	0.203	0.04787	5.2379999	153.4349976	5	1180	92	82.4927979	47	60
109584	3.33957	1.789	0.1731	0.03679	4.8410001	149.0359955	5	1200	89	82.4608002	68	60
109584	13.2542	1.372	0.203	0.04787	5.2379999	192.2649994	5	1155	90	82.5485001	50	60
109584	11.9853001	1.372	0.203	0.04787	5.2379999	171.8699951	5	1183	92	82.4927979	47	60
109584	19.9246998	1.372	0.203	0.04787	5.2379999	186.3399963	5	1205	90	82.4802017	50	60
109584	30.9894009	1.137	0.1162	0.05275	5.0539999	79.439003	5	1243	104	80.3404999	78	70
109584	27.2558002	1.137	0.1162	0.05275	5.0539999	29.0545998	5	1288	105	80.3404999	78	70
109584	30.9894009	1.137	0.1162	0.05275	5.0539999	79.439003	5	1243	104	80.3404999	78	70
109584	32.3306999	1.796	0.1504	0.05778	6.724	145.3049927	5	1292	105	75.8567963	44	70
109584	9.3719501	1.424	0.1229	0.04023	5.1129999	255.9640045	5	1383	111	83.0902023	68	80
109584	23.6114998	1.137	0.1162	0.05275	5.0539999	105.9449997	85	916	114	83.4722977	78	80
109584	25.1947994	1.137	0.1162	0.05275	5.0539999	299.2909851	5	1236	112	83.6866989	78	80
109584	12.4162998	1.137	0.1162	0.05275	5.0539999	90	5	1446	114	82.754303	78	80
109584	5.6577201	1.424	0.1229	0.04023	5.1129999	135	5	1442	112	82.8463974	68	80
109584	14.3761997	1.424	0.1229	0.04023	5.1129999	231.3399963	5	1443	114	82.789299	59	80
109584	18.2833004	0.7003	0.09334	0.03011	5.0570002	125.1340027	5	1204	127	82.6539993	78	90
109584	14.5845003	0.7003	0.09334	0.03011	5.0570002	180	5	1143	127	82.6539993	78	90
109584	21.3773994	0.7391	0.1416	0.05275	5.0539999	4.3987098	66	904	141	84.2113037	78	100
110175	27.5697002	1.439	0.1241	0.05397	5.8309999	347.82901	5	1316	74	80.3827972	40	30
110175	16.2653008	1.439	0.1241	0.05397	5.8309999	247.8339996	5	1214	95	81.7799988	113	50
110175	18.7908993	1.647	0.1529	0.05521	5.4219999	118.0719986	5	1245	94	82.0398026	59	50
110175	28.3209	1.159	0.151	0.02862	5.4050002	201.8009949	5	1602	88	84.0402985	50	50
110175	29.0946007	1.812	0.1862	0.04005	7.4949999	217.6940002	5	1179	91	84.0010986	51	50
110175	11.3181	1.137	0.1162	0.05275	5.0539999	0	5	1248	94	81.6818008	78	50
110175	29.5450001	1.137	0.1162	0.05275	5.0539999	222.1380005	5	1342	92	80.8628998	78	50
110175	30.8412991	1.424	0.1229	0.0399	5.2480001	13.5704002	5	1423	91	81.2225037	78	50
110175	16.8504009	1.4630001	0.2786	0.08511	5.744	172.4049988	5	1650	83	83.1709976	58	50
110175	8.9914103	1.341	0.2231	0.08762	5.9330001	55.3047981	5	1771	86	83.7451019	40	50
110175	15.2089996	1.729	0.1453	0.0487	6.1739998	96.3402023	5	1705	84	82.3877029	50	50
110175	23.7868996	1.341	0.2231	0.08762	5.9330001	219.4720001	18	1936	84	83.438797	40	50
110175	26.0412006	1.812	0.1862	0.04005	7.4949999	34.9920006	5	1173	92	82.5345993	47	60
110175	13.8831997	1.372	0.203	0.04787	5.2379999	291.3710022	5	1219	92	82.4927979	47	60
110175	3.6215501	1.812	0.1862	0.04005	7.4949999	71.5650024	5	1123	92	82.5942993	47	60
110175	18.3458004	1.257	0.1611	0.04136	5.2480001	264.8059998	80	1425	101	81.6123962	68	70
110175	28.5340004	0.634	0.1035	0.03511	4.888	173.6600037	5	1315	105	76.0906982	44	70
110175	12.7589998	1.686	0.1466	0.05406	6.724	225	20	971	112	76.8732986	44	70
110175	19.5421009	1.424	0.1229	0.04023	5.1129999	248.4989929	5	1461	113	82.8682022	44	80
110175	2.92115	1.424	0.1229	0.04023	5.1129999	281.3099976	5	1418	113	82.9452972	68	80
110175	20.6884003	1.664	0.2691	0.04336	4.9829998	212.0050049	16	1534	109	83.7086029	40	80
110175	16.8330994	0.7003	0.09334	0.03011	5.0570002	235.7839966	5	1284	126	82.5515976	78	90
110175	21.9391003	0.7003	0.09334	0.03011	5.0570002	206.5650024	5	1255	126	82.6511993	78	90
110175	21.6296005	0.7003	0.09334	0.03011	5.0570002	349.8240051	5	1102	127	82.5421982	78	90
110175	25.9365997	0.7003	0.09334	0.03011	5.0570002	233.3659973	5	1352	126	82.5515976	78	90
110175	17.3614006	1.257	0.1611	0.04136	5.2480001	219.8059998	5	1417	126	82.5515976	68	90
110175	8.0949802	1.092	0.1162	0.04	4.9619999	320.7109985	5	804	142	84.3930969	78	100
110766	23.7868996	1.439	0.1241	0.05397	5.8309999	92.6026001	5	1609	72	79.3312988	40	30
110766	24.5009995	1.439	0.1241	0.05397	5.8309999	199.2310028	5	1523	72	79.6275024	40	30
110766	2.56253	1.424	0.1229	0.0399	5.2480001	116.5650024	5	1504	91	81.8707962	68	50
110766	22.4218006	1.137	0.1229	0.03863	5.2480001	194.0359955	5	1415	85	81.7556	68	50
110766	19.6137009	1.341	0.2231	0.08762	5.9330001	231.8430023	5	1530	83	82.3877029	40	50
110766	23.5562992	1.439	0.1241	0.05397	5.8309999	99.2461014	5	1240	86	82.8526001	1	50
110766	32.1548996	1.137	0.1162	0.05275	5.0539999	13.8149996	5	1286	103	81.2435989	78	70
110766	24.3754997	1.424	0.1229	0.04023	5.1129999	210.5299988	5	1519	103	81.9953003	68	70
110766	31.0524998	1.6569999	0.3023	0.08226	5.138	105.4219971	5	1555	101	82.8255005	68	70
110766	20.3794003	0.634	0.1035	0.03511	4.888	184.6349945	5	1259	106	75.6913986	78	70
110766	39.7929993	1.26	0.1538	0.03897	4.8920002	305.2179871	5	1284	105	75.7839966	78	70
110766	7.9351501	2.0009999	0.1951	0.04413	4.9850001	201.0379944	5	1216	132	77.0093994	44	70
110766	17.8864002	0.7003	0.09334	0.03011	5.0570002	209.7449951	5	1248	126	82.5515976	78	90
110766	25.0443001	1.092	0.1162	0.04	4.9619999	313.2640076	82	948	140	84.5290985	78	100
110766	23.6994991	0.5019	0.04973	0.02315	5.3260002	335.7720032	5	813	143	84.4126968	87	100
110766	36.0340004	0.5019	0.04973	0.02315	5.3260002	97.9072037	5	806	141	84.3930969	87	100
111357	15.9905996	1.439	0.1241	0.05397	5.8309999	282.0950012	5	1314	75	80.7126007	40	30
111357	4.1275501	1.439	0.1241	0.05397	5.8309999	303.6900024	5	1246	94	81.6119003	113	50
111357	11.3181	1.137	0.1162	0.05275	5.0539999	90	5	1164	94	81.6542969	78	50
111357	12.6134005	1.691	0.1316	0.04796	6.0100002	296.5650024	5	1109	96	81.6542969	44	50
111357	29.2434998	1.647	0.1351	0.04238	5.4219999	204.2740021	5	1348	85	82.1555023	59	50
111357	29.8185997	1.439	0.1241	0.05397	5.8309999	167.9049988	5	1661	83	83.0159988	1	50
111357	25.7350006	1.341	0.2231	0.08762	5.9330001	318.3659973	5	1604	85	83.4473038	40	50
111357	34.7626991	1.341	0.2231	0.08762	5.9330001	137.3370056	5	1666	84	83.0195999	40	50
111357	0	1.137	0.1162	0.05275	5.0539999	-1	5	1020	112	83.4971008	78	80
111357	19.2667007	1.137	0.1162	0.05275	5.0539999	13.2405005	48	1039	114	83.6866989	78	80
111357	36.2897987	0.7003	0.09334	0.03011	5.0570002	17.4472008	5	1102	127	82.6287994	78	90
111948	22.6811008	1.647	0.1529	0.05521	5.4219999	106.6989975	5	1129	95	81.6542969	59	50
111948	18.2833004	1.159	0.151	0.02862	5.4050002	144.8659973	5	1497	88	83.9293976	50	50
111948	8.4050503	1.341	0.2231	0.08762	5.9330001	298.3009949	5	1595	85	83.5624008	40	50
111948	26.2108994	1.341	0.2231	0.08762	5.9330001	153.4349976	5	1450	85	83.0195999	40	50
111948	17.6427002	1.424	0.1229	0.04023	5.1129999	204.1459961	5	1470	104	81.9817963	68	70
111948	26.6826	1.137	0.1162	0.05275	5.0539999	144.7279968	83	958	107	80.2179031	78	70
111948	18.0942001	1.424	0.1229	0.04023	5.1129999	319.9700012	5	1349	103	81.9817963	68	70
111948	14.7487001	1.257	0.1611	0.04136	5.2480001	98.7462006	5	978	113	83.2907028	78	80
111948	18.8962994	1.137	0.1162	0.05275	5.0539999	164.7449951	5	1217	112	83.2393036	78	80
111948	29.1730995	1.424	0.1229	0.04023	5.1129999	284.5339966	5	1260	111	83.2393036	78	80
111948	36.6809998	1.137	0.1162	0.05275	5.0539999	210.6999969	12	1145	112	83.4722977	78	80
111948	13.2542	1.257	0.1611	0.04136	5.2480001	257.7349854	5	1371	126	82.5495987	68	90
111948	17.1762009	0.7003	0.09334	0.03011	5.0570002	209.0549927	5	1398	127	82.5515976	78	90
111948	24.3754997	0.7003	0.09334	0.03011	5.0570002	186.3399963	5	1015	127	82.6287994	78	90
111948	24.8719997	0.5019	0.04973	0.02315	5.3260002	193.7359924	84	1082	140	84.6822968	78	100
111948	33.6843987	0.5019	0.04973	0.02315	5.3260002	138.6519928	75	895	140	84.4330978	87	100
112539	20.2567997	1.439	0.1241	0.05397	5.8309999	347.4710083	5	1646	72	79.3265991	40	30
112539	32.8905983	1.439	0.1241	0.05397	5.8309999	248.1990051	5	1568	72	79.3312988	40	30
112539	14.0784998	1.691	0.1448	0.05061	6.3470001	61.3894997	5	1248	94	81.459198	78	50
112539	26.6551991	1.137	0.1162	0.05275	5.0539999	184.5740051	5	1169	93	81.4924011	78	50
112539	9.9294596	1.137	0.1162	0.05275	5.0539999	329.0360107	5	1214	95	81.6818008	78	50
112539	8.2127104	1.647	0.1351	0.04238	5.4219999	236.3099976	5	1261	86	81.8716965	59	50
112539	11.1513004	1.647	0.1351	0.04238	5.4219999	336.0379944	5	1219	86	82.1555023	59	50
112539	28.3043003	1.729	0.1453	0.0487	6.1739998	131.9869995	5	1569	83	82.3927002	44	50
112539	24.5009995	1.137	0.1162	0.05275	5.0539999	250.7689972	5	1286	102	83.2425995	78	70
112539	23.9064007	1.257	0.1611	0.04136	5.2480001	118.3010025	43	1360	101	81.6123962	68	70
112539	13.1847	1.137	0.1162	0.05275	5.0539999	250.0169983	5	1517	103	82.6433029	78	70
112539	30.3670998	1.424	0.1229	0.04023	5.1129999	187.8529968	5	1405	103	82.7098007	68	70
112539	27.2558002	1.137	0.1162	0.05275	5.0539999	209.0549927	5	1180	103	80.5429001	78	70
112539	16.1012001	1.137	0.1162	0.05275	5.0539999	236.3099976	5	1229	111	83.5042038	78	80
112539	31.5960007	1.137	0.1162	0.05275	5.0539999	201.9750061	12	1090	113	83.4722977	78	80
112539	14.0570002	1.424	0.1229	0.04023	5.1129999	272.2909851	5	1524	114	82.9564972	78	80
112539	16.4095001	1.439	0.1241	0.05397	5.8309999	189.7819977	5	1244	112	83.4813995	41	80
112539	30.1910992	1.137	0.1162	0.05275	5.0539999	206.5650024	56	1113	113	83.6866989	78	80
112539	19.0009995	1.604	0.1517	0.05521	5.296	54.4622993	52	1058	126	82.7237015	59	90
112539	23.2549	0.7003	0.09334	0.03011	5.0570002	242.2409973	5	1441	125	82.5495987	68	90
112539	16.6229	1.604	0.1517	0.05521	5.296	283.5700073	5	1274	129	82.3608017	59	90
113130	13.1381998	1.439	0.1241	0.05397	5.8309999	210.9640045	5	1480	74	80.3827972	40	30
113130	25.6574993	1.439	0.1241	0.05397	5.8309999	180	5	1420	73	79.6275024	40	30
113130	21.4661007	1.439	0.1241	0.05397	5.8309999	255.2559967	5	1659	71	79.0299988	40	30
113130	14.7487001	1.647	0.1529	0.05521	5.4219999	188.7460022	5	1131	94	81.6542969	113	50
113130	25.3141994	1.159	0.151	0.02862	5.4050002	173.9279938	5	1252	91	84.0182037	78	50
113130	34.8739014	1.654	0.2667	0.04237	4.921	195.8320007	5	1592	90	84.3466034	40	50
113130	11.1232996	1.137	0.1229	0.03863	5.2480001	75.2564011	5	1341	92	81.1502991	68	50
113130	17.2607002	1.137	0.1162	0.05275	5.0539999	255.0690002	5	1312	93	81.6818008	78	50
113130	5.11485	1.137	0.1162	0.05275	5.0539999	206.5650024	5	1250	93	81.6818008	78	50
113130	6.1517501	1.647	0.1351	0.04238	5.4219999	248.1990051	5	1314	85	81.1199036	59	50
113130	21.5165997	1.602	0.1505	0.04683	6.1110001	66.0374985	5	1248	86	82.1555023	44	50
113130	21.0562992	1.137	0.1162	0.05275	5.0539999	27.8973007	5	1319	102	83.2425995	78	70
113130	23.0163994	1.137	0.1162	0.05275	5.0539999	105.0179977	12	1286	102	83.2425995	78	70
113130	16.2653008	1.137	0.1162	0.05275	5.0539999	185.9060059	5	1256	113	83.0902023	78	80
113130	10.8958998	0.7003	0.09334	0.03011	5.0570002	27.8973007	5	1072	127	82.6539993	78	90
113130	17.6427002	0.7003	0.09334	0.03011	5.0570002	257.276001	5	1398	125	82.5495987	68	90
113130	16.2653008	0.7003	0.09334	0.03011	5.0570002	202.1660004	5	1269	126	82.5515976	78	90
113130	19.9246998	0.5019	0.04973	0.02315	5.3260002	83.6597977	5	745	144	84.4707031	87	100
113130	14.6258001	0.7391	0.1416	0.05275	5.0539999	237.529007	35	1074	141	84.1392975	78	100
113721	19.0158997	1.647	0.1529	0.05521	5.4219999	295.8210144	5	1112	97	81.6542969	59	50
113721	19.5421009	1.159	0.151	0.02862	5.4050002	201.5010071	5	1498	88	84.0402985	50	50
113721	15.6532001	1.654	0.2667	0.04237	4.921	270	5	1545	90	84.1852036	40	50
113721	23.2549	1.137	0.1162	0.05275	5.0539999	117.7590027	5	1254	93	81.6818008	78	50
113721	28.5666008	1.137	0.1162	0.05275	5.0539999	287.1029968	5	1292	92	81.6818008	78	50
113721	23.9064007	1.647	0.1529	0.05521	5.4219999	298.3009949	5	1371	90	81.4002991	59	50
113721	28.2796001	1.424	0.1229	0.0399	5.2480001	198.4349976	5	1515	90	81.8707962	68	50
113721	45.8286018	1.439	0.1241	0.05397	5.8309999	333.4349976	5	1525	86	83.0159988	1	50
113721	17.4447002	1.137	0.1162	0.05275	5.0539999	322.7650146	45	1005	108	80.161499	78	70
113721	9.1664801	0.7003	0.09334	0.03011	5.0570002	187.125	83	1000	126	82.7237015	59	90
113721	20.8603001	1.604	0.1517	0.05521	5.296	23.1986008	84	999	130	82.3890991	78	90
113721	17.8864002	0.7003	0.09334	0.03011	5.0570002	352.875	5	1229	129	82.4654999	78	90
113721	21.816	0.5019	0.04973	0.02315	5.3260002	36.8698997	5	824	143	84.4353027	87	100
114312	21.2754002	1.439	0.1241	0.05397	5.8309999	244.0930023	5	1544	74	80.438797	40	30
114312	20.3250999	1.439	0.1241	0.05397	5.8309999	181.5480042	5	1501	72	79.0149994	40	30
114312	7.6469798	1.647	0.1529	0.05521	5.4219999	63.4348984	5	1105	95	81.9847031	59	50
114312	12.8788004	1.647	0.1529	0.05521	5.4219999	246.8009949	5	1240	95	81.9847031	59	50
114312	39.4183998	1.137	0.1162	0.05275	5.0539999	47.9608994	6	1115	93	84.0010986	78	50
114312	19.4988995	1.137	0.1162	0.05275	5.0539999	222.7089996	5	1309	92	81.5319977	78	50
114312	28.4769001	1.092	0.1319	0.02862	5.4050002	37.5041008	5	1261	84	82.1267014	59	50
114312	22.7394009	1.602	0.1505	0.04683	6.1110001	56.6893997	5	1236	86	82.1555023	44	50
114312	36.1521988	1.439	0.1241	0.05397	5.8309999	283.4649963	5	1311	84	82.3927002	1	50
114312	9.6714096	1.424	0.1229	0.04023	5.1129999	176.6340027	5	1432	103	82.6433029	68	70
114312	19.8404999	1.664	0.2691	0.04336	4.9829998	326.3099976	5	1333	110	83.7086029	78	80
114312	15.0307999	0.5019	0.04973	0.02315	5.3260002	116.5650024	15	1082	138	84.4759979	78	100
114903	24.2488995	1.439	0.1241	0.05397	5.8309999	181.272995	5	1664	72	79.3291016	40	30
114903	17.9025002	1.654	0.2667	0.04237	4.921	196.1889954	5	1458	90	84.180397	40	50
114903	24.4592991	1.137	0.1162	0.05275	5.0539999	320.3559875	5	1251	94	81.6818008	78	50
114903	16.6229	1.137	0.1162	0.05275	5.0539999	140.4400024	5	1296	92	81.2225037	78	50
114903	14.2069998	1.439	0.1241	0.05397	5.8309999	18.4349003	5	1501	86	83.4703979	1	50
114903	24.0785007	1.092	0.1319	0.02862	5.4050002	124.0459976	5	1388	83	81.4473038	50	50
114903	15.2089996	1.341	0.2231	0.08762	5.9330001	96.3402023	5	1552	83	82.3877029	40	50
114903	23.0163994	1.137	0.1162	0.05275	5.0539999	74.9815979	22	1240	104	80.161499	78	70
114903	44.207901	1.137	0.1162	0.05275	5.0539999	143.3659973	15	1113	107	80.161499	78	70
114903	22.5990009	1.137	0.1162	0.05275	5.0539999	27.1811008	92	983	108	80.161499	78	70
114903	29.8185997	1.137	0.1162	0.05275	5.0539999	114.7750015	66	985	107	80.2179031	78	70
114903	24.5009995	1.137	0.1162	0.05275	5.0539999	19.2306995	23	1286	106	80.161499	78	70
114903	33.2923012	1.137	0.1162	0.05275	5.0539999	172.1170044	77	1109	105	80.161499	78	70
114903	20.0639992	1.137	0.1162	0.05275	5.0539999	279.4620056	5	1206	113	83.2393036	78	80
114903	22.3623009	1.137	0.1162	0.05275	5.0539999	341.5650024	5	1102	113	83.4971008	78	80
114903	10.8958998	0.7003	0.09334	0.03011	5.0570002	27.8973007	5	1072	127	82.6539993	78	90
114903	19.9386997	1.257	0.1611	0.04136	5.2480001	204.4440002	5	1293	127	82.5495987	68	90
114903	15.5770998	1.092	0.1162	0.04	4.9619999	291.0379944	5	855	142	84.4330978	78	100
114903	31.3299007	0.5019	0.04973	0.02315	5.3260002	62.5923996	43	964	141	84.4707031	78	100
114903	23.4230995	0.7391	0.1416	0.05275	5.0539999	173.3670044	54	991	140	84.5353012	78	100
115494	28.6476002	1.439	0.1241	0.05397	5.8309999	298.4429932	5	1287	75	80.3827972	40	30
115494	35.9874992	1.831	0.07747	0.07126	6.8959999	168.0709991	5	1431	73	79.6557007	40	30
115494	4.3583102	1.439	0.1241	0.05397	5.8309999	113.1989975	5	1326	73	79.3312988	40	30
115494	27.1410007	0.7003	0.09334	0.03011	5.0570002	231.3399963	5	1524	90	84.1412964	78	50
115494	28.3209	0.7003	0.09334	0.03011	5.0570002	238.6710052	5	1411	90	84.0483017	50	50
115494	41.1990013	1.137	0.1162	0.05275	5.0539999	280.5390015	5	1174	93	84.0182037	78	50
115494	30.0133991	1.137	0.1162	0.05275	5.0539999	284.0360107	5	1187	95	81.6119003	78	50
115494	34.851799	1.137	0.1229	0.03863	5.2480001	187.4309998	5	1540	92	80.8628998	68	50
115494	4.0476699	1.691	0.1316	0.04796	6.0100002	135	5	1130	94	81.4924011	44	50
115494	16.6229	1.424	0.1229	0.0399	5.2480001	283.5700073	5	1300	91	81.5319977	59	50
115494	30.6560993	1.647	0.1529	0.05521	5.4219999	191.6889954	5	1262	92	81.2225037	59	50
115494	40.585701	1.439	0.1241	0.05397	5.8309999	232.5950012	5	1424	86	83.0159988	1	50
115494	15.8043003	1.137	0.1162	0.05275	5.0539999	81.8699036	12	1186	105	83.2425995	78	70
115494	21.7292995	1.137	0.1162	0.05275	5.0539999	208.4960022	5	1437	103	82.6433029	78	70
115494	25.1047001	1.137	0.1162	0.05275	5.0539999	199.9830017	32	1019	112	83.4722977	78	80
115494	23.2887001	1.257	0.1611	0.04136	5.2480001	181.3320007	5	1271	126	82.5495987	68	90
115494	13.2542	0.7003	0.09334	0.03011	5.0570002	167.7350006	7	1021	130	82.4489975	78	90
115494	32.1352997	0.5019	0.04973	0.02315	5.3260002	59.3493004	83	1028	140	84.4707031	78	100
115494	7.43398	0.5019	0.04973	0.02315	5.3260002	175.6009979	53	794	140	84.4353027	78	100
116085	7.43398	1.137	0.1162	0.05275	5.0539999	122.4710007	5	1229	93	81.6818008	44	50
116085	29.2824001	1.137	0.1162	0.05275	5.0539999	182.0449982	5	1181	94	81.6542969	78	50
116085	2.56253	1.691	0.1316	0.04796	6.0100002	333.4349976	5	1162	94	81.6818008	44	50
116085	26.4992008	1.137	0.1162	0.05275	5.0539999	51.5197983	5	1306	91	81.2225037	78	50
116085	23.4230995	1.424	0.1229	0.0399	5.2480001	186.6329956	5	1339	90	81.4002991	59	50
116085	33.5287018	1.137	0.1162	0.05275	5.0539999	64.9831009	5	1220	103	81.2435989	78	70
116085	15.0307999	1.137	0.1162	0.05275	5.0539999	63.4348984	5	1269	102	81.2435989	78	70
116085	15.0307999	1.137	0.1162	0.05275	5.0539999	63.4348984	5	1269	102	81.2435989	78	70
116085	12.8788004	1.137	0.1162	0.05275	5.0539999	336.8009949	6	1017	114	83.4722977	78	80
116085	55.0290985	1.137	0.1162	0.05275	5.0539999	336.4849854	79	1043	113	83.6866989	78	80
116085	18.2675991	1.257	0.1611	0.04136	5.2480001	284.0360107	5	1238	127	82.5495987	68	90
116085	12.6134005	0.7003	0.09334	0.03011	5.0570002	296.5650024	5	1141	128	82.4654999	78	90
116085	20.7945004	0.5019	0.04973	0.02315	5.3260002	161.5650024	86	988	140	84.6822968	78	100
116085	14.5639	0.5019	0.04973	0.02315	5.3260002	74.3576965	5	712	144	84.4707031	87	100
116085	35.4617004	0.7391	0.1416	0.05275	5.0539999	155.9559937	5	843	143	84.5353012	78	100
116085	17.9025002	0.7391	0.1416	0.05275	5.0539999	253.8110046	94	1048	142	84.2113037	78	100
116676	33.702301	1.439	0.1241	0.05397	5.8309999	332.2810059	5	1404	74	80.7126007	40	30
116676	4.5772901	1.439	0.1241	0.05397	5.8309999	180	5	1299	73	79.3291016	40	30
116676	44.1013985	1.812	0.1862	0.04005	7.4949999	286.1889954	5	1094	90	84.0010986	51	50
116676	31.1571007	1.159	0.151	0.02862	5.4050002	257.5740051	5	1378	90	83.9574966	50	50
116676	39.4849014	1.654	0.2667	0.04237	4.921	310.072998	5	1308	89	84.1852036	40	50
116676	23.0620995	1.137	0.1162	0.05275	5.0539999	29.5778008	15	1261	94	84.0182037	78	50
116676	19.4988995	1.137	0.1162	0.05275	5.0539999	132.7089996	5	1315	95	81.459198	78	50
116676	11.5362997	1.137	0.1162	0.05275	5.0539999	101.3099976	5	1323	92	80.8628998	78	50
116676	19.7133999	1.647	0.1529	0.05521	5.4219999	215.9100037	5	1270	92	81.5319977	59	50
116676	28.6718998	1.812	0.1862	0.04005	7.4949999	145.4369965	5	1224	90	84.0010986	51	50
116676	12.9737997	1.647	0.1351	0.04238	5.4219999	124.3799973	5	1489	84	82.3927002	59	50
116676	14.5639	1.137	0.1162	0.05275	5.0539999	74.3576965	5	1178	105	82.6433029	78	70
116676	17.3111	1.137	0.1162	0.05275	5.0539999	95.5274963	5	1299	103	80.2179031	68	70
116676	17.2437992	1.137	0.1162	0.05275	5.0539999	91.8476028	5	1105	112	83.4971008	78	80
116676	11.5362997	0.7003	0.09334	0.03011	5.0570002	11.3099003	7	977	127	82.6421967	78	90
116676	26.8278008	0.7003	0.09334	0.03011	5.0570002	207.0720062	7	1084	126	82.6287994	78	90
116676	27.0788002	0.7003	0.09334	0.03011	5.0570002	229.7640076	5	1057	127	82.5421982	78	90
116676	33.6068001	1.092	0.1162	0.04	4.9619999	108.4349976	55	1020	138	84.3930969	78	100
116676	21.9391003	0.7391	0.1416	0.05275	5.0539999	153.4349976	22	1139	137	-9999	78	100
117267	26.5820007	1.831	0.07747	0.07126	6.8959999	306.8699951	5	1096	76	80.4113998	40	30
117267	30.5842991	1.831	0.07747	0.07126	6.8959999	118.3010025	5	1400	73	79.6557007	40	30
117267	21.3773994	1.439	0.1241	0.05397	5.8309999	85.6013031	5	1202	96	81.9847031	113	50
117267	13.6176996	0.7003	0.09334	0.03011	5.0570002	128.2899933	5	1403	91	84.0483017	50	50
117267	25.1947994	1.654	0.2667	0.04237	4.921	156.1609955	5	1642	89	84.1852036	40	50
117267	14.5639	1.137	0.1162	0.05275	5.0539999	195.6419983	5	1353	92	83.9293976	78	50
117267	25.8120995	1.647	0.1529	0.05521	5.4219999	24.4440002	5	1316	92	81.5319977	59	50
117267	26.2390995	1.647	0.1529	0.05521	5.4219999	354.1740112	5	1278	90	81.4002991	59	50
117267	28.3209	1.439	0.1241	0.05397	5.8309999	201.8009949	5	1385	86	83.0225983	1	50
117267	23.4118996	1.092	0.1319	0.02862	5.4050002	146.3099976	5	1480	84	81.4473038	50	50
117267	28.4524002	0.7003	0.09334	0.03011	5.0570002	4.2363901	5	1242	128	82.4632034	78	90
117267	17.8864002	1.092	0.1162	0.04	4.9619999	330.2550049	6	890	142	84.5290985	78	100
117858	20.6084003	1.831	0.07747	0.07126	6.8959999	154.798996	5	1415	74	80.4113998	40	30
117858	23.3335991	1.137	0.1162	0.05275	5.0539999	93.9908981	5	1346	94	82.0451965	59	50
117858	29.7959003	1.137	0.1162	0.05275	5.0539999	174.9869995	5	1411	94	81.8508987	59	50
117858	23.3223991	1.439	0.1241	0.05397	5.8309999	291.8009949	8	1082	94	83.8811035	41	50
117858	20.3250999	1.439	0.1241	0.05397	5.8309999	128.4179993	5	1261	87	83.0225983	1	50
117858	33.1020012	1.257	0.1611	0.04136	5.2480001	197.8789978	5	1442	103	81.2435989	78	70
117858	29.8335991	1.137	0.1162	0.05275	5.0539999	60.7512016	81	968	105	80.5429001	78	70
117858	24.3754997	0.7003	0.09334	0.03011	5.0570002	6.3401899	5	1215	127	82.6511993	78	90
117858	22.2185001	0.7003	0.09334	0.03011	5.0570002	149.0359955	5	1147	127	82.6511993	78	90
117858	17.757	1.257	0.1611	0.04136	5.2480001	180	5	1278	126	82.5495987	78	90
117858	17.8864002	0.7003	0.09334	0.03011	5.0570002	187.125	15	1041	127	82.6539993	78	90
117858	20.3794003	0.7391	0.1416	0.05275	5.0539999	152.7449951	5	825	144	84.6822968	78	100
117858	18.5930996	1.092	0.1162	0.04	4.9619999	292.7510071	5	819	142	84.4330978	78	100
117858	16.5522003	0.5019	0.04973	0.02315	5.3260002	135	5	690	143	84.4126968	87	100
117858	16.5699005	0.7391	0.1416	0.05275	5.0539999	312.2739868	5	745	143	84.4126968	87	100
118449	25.8120995	0.7003	0.09334	0.03011	5.0570002	155.5559998	6	1268	91	84.0483017	78	50
118449	36.9901009	1.159	0.151	0.02862	5.4050002	199.397995	5	1375	89	84.0402985	40	50
118449	18.8211002	1.137	0.1162	0.05275	5.0539999	139.7640076	5	1200	95	81.459198	78	50
118449	16.2653008	1.647	0.1529	0.05521	5.4219999	239.0359955	5	1244	92	81.5319977	59	50
118449	18.0305996	1.812	0.1862	0.04005	7.4949999	45	5	1464	90	83.9965973	51	50
118449	12.1648998	1.647	0.1351	0.04238	5.4219999	201.8009949	5	1230	85	82.1267014	44	50
118449	23.0620995	1.137	0.1162	0.05275	5.0539999	119.5780029	29	1193	112	83.7086029	78	80
118449	10.0558004	1.257	0.1611	0.04136	5.2480001	253.6100006	5	1124	127	82.5495987	78	90
118449	19.8827	0.7003	0.09334	0.03011	5.0570002	165.5789948	5	1138	129	82.3890991	78	90
118449	18.7758007	0.5019	0.04973	0.02315	5.3260002	47.3858986	5	688	143	84.6130981	87	100
119040	13.1381998	1.647	0.1529	0.05521	5.4219999	120.9639969	5	1223	95	82.0398026	59	50
119040	17.4447002	1.137	0.1162	0.05275	5.0539999	37.2347984	5	1291	89	83.9293976	78	50
119040	31.2954998	1.654	0.2667	0.04237	4.921	159.7749939	5	1635	90	84.180397	40	50
119040	24.3754997	1.159	0.151	0.02862	5.4050002	300.5299988	5	1523	89	84.0402985	40	50
119040	13.5278997	1.137	0.1162	0.05275	5.0539999	225	5	1182	95	81.459198	78	50
119040	24.1105995	1.137	0.1162	0.05275	5.0539999	296.5650024	5	1204	95	81.459198	78	50
119040	26.8278008	1.647	0.1529	0.05521	5.4219999	207.0720062	5	1278	92	81.2225037	78	50
119040	25.1047001	1.439	0.1241	0.05397	5.8309999	289.9830017	5	1246	87	83.0159988	1	50
119040	6.6566	1.602	0.1505	0.04683	6.1110001	300.9639893	5	1300	86	82.1267014	59	50
119040	27.3173008	1.439	0.1241	0.05397	5.8309999	54.4622993	5	1377	86	83.0159988	1	50
119040	20.2567997	1.137	0.1162	0.05275	5.0539999	130.6009979	96	929	114	83.4264984	78	80
119040	35.8628006	1.137	0.1162	0.05275	5.0539999	111.9489975	28	1300	108	83.9428024	78	80
119040	19.0604992	0.7003	0.09334	0.03011	5.0570002	169.9920044	5	1237	127	82.6511993	78	90
119040	19.0009995	1.604	0.1517	0.05521	5.296	215.5379944	21	1146	129	82.4489975	78	90
119040	25.9365997	0.7391	0.1416	0.05275	5.0539999	306.6340027	27	917	143	84.2757034	78	100
119631	25.1947994	1.439	0.1241	0.05397	5.8309999	178.7810059	5	1632	73	79.3265991	40	30
119631	27.2294006	1.831	0.07747	0.07126	6.8959999	76.504303	5	1224	73	80.4113998	40	30
119631	8.8845901	1.529	0.1529	0.05521	5.296	129.8059998	89	916	97	83.9648972	59	50
119631	25.9652004	1.159	0.151	0.02862	5.4050002	99.4623032	5	1501	89	84.0483017	50	50
119631	34.3731003	1.159	0.151	0.02862	5.4050002	200.5559998	5	1470	90	84.0483017	78	50
119631	40.3088989	1.812	0.1862	0.04005	7.4949999	287.1520081	5	1244	91	83.9965973	51	50
119631	22.8206997	1.439	0.1241	0.05397	5.8309999	115.3460007	5	1231	86	83.0159988	1	50
119631	31.0524998	1.439	0.1241	0.05397	5.8309999	158.552002	5	1306	87	83.0159988	1	50
119631	14.3129997	1.647	0.1351	0.04238	5.4219999	64.4400024	5	1400	84	82.1267014	59	50
119631	17.9025002	1.137	0.1162	0.05275	5.0539999	163.8110046	5	1247	105	82.6433029	78	70
119631	28.2381001	1.137	0.1162	0.05275	5.0539999	206.5650024	63	1178	112	83.7086029	78	80
119631	16.5522003	0.7003	0.09334	0.03011	5.0570002	45	5	1041	127	82.6421967	78	90
119631	19.8124008	1.257	0.1611	0.04136	5.2480001	180	5	1170	128	82.5495987	78	90
119631	18.8962994	0.7003	0.09334	0.03011	5.0570002	142.125	5	1088	129	82.546402	78	90
119631	11.3731003	0.5019	0.04973	0.02315	5.3260002	275.7109985	5	672	144	84.4126968	87	100
119631	23.2887001	0.7391	0.1416	0.05275	5.0539999	107.5920029	99	1006	141	84.3308029	78	100
119631	2.2923	0.7391	0.1416	0.05275	5.0539999	180	34	770	143	84.3308029	87	100
120222	36.2797012	1.439	0.1241	0.05397	5.8309999	205.8659973	5	1230	75	80.7126007	40	30
120222	26.5820007	1.654	0.2667	0.04237	4.921	216.8699951	5	1368	90	84.1852036	40	50
120222	12.9737997	1.647	0.1529	0.05521	5.4219999	124.3799973	5	1299	92	81.5319977	59	50
120222	21.6669998	1.439	0.1241	0.05397	5.8309999	310.9140015	5	1150	87	83.0225983	1	50
120222	35.1595993	1.341	0.2231	0.08762	5.9330001	112.5569992	5	1397	85	83.0159988	40	50
120222	20.8603001	1.137	0.1162	0.05275	5.0539999	13.6712999	5	1124	112	83.4971008	78	80
120222	0.810829	0.7003	0.09334	0.03011	5.0570002	45	5	1061	127	82.5495987	78	90
120222	23.9064007	0.7003	0.09334	0.03011	5.0570002	151.6990051	5	1111	129	82.4654999	78	90
120222	1.81259	1.092	0.1162	0.04	4.9619999	288.4349976	53	918	138	84.3930969	78	100
120222	18.0942001	1.092	0.1162	0.04	4.9619999	117.3499985	56	908	140	84.3930969	78	100
120222	14.3129997	0.7391	0.1416	0.05275	5.0539999	334.4400024	54	883	140	84.2667999	78	100
120222	30.2353001	0.7391	0.1416	0.05275	5.0539999	344.0549927	15	823	142	84.2113037	78	100
120813	25.8120995	1.439	0.1241	0.05397	5.8309999	204.4440002	5	1114	75	80.3827972	40	30
120813	49.5116997	1.278	0.1784	0.03211	5.3439999	213.1470032	5	1501	94	83.9296036	78	50
120813	27.4918003	1.812	0.1862	0.04005	7.4949999	112.6200027	63	950	95	83.9574966	59	50
120813	19.1933994	1.647	0.1529	0.05521	5.4219999	341.5650024	5	1162	94	81.6818008	59	50
120813	43.2560997	1.812	0.1862	0.04005	7.4949999	141.9109955	5	1178	90	84.0010986	51	50
120813	20.9652004	0.7003	0.09334	0.03011	5.0570002	49.2364006	28	977	128	82.6539993	78	90
120813	25.1947994	0.7003	0.09334	0.03011	5.0570002	88.7810974	5	1009	127	82.6287994	78	90
120813	25.0744991	0.7003	0.09334	0.03011	5.0570002	138.4680023	5	1156	129	82.3890991	78	90
120813	12.7589998	0.7391	0.1416	0.05275	5.0539999	135	18	1067	138	84.1392975	78	100
120813	24.5531006	0.7391	0.1416	0.05275	5.0539999	241.1889954	5	911	143	84.2113037	78	100
121404	19.0604992	-9999	-9999	-9999	-9999	259.9920044	37	908	143	84.3308029	78	-9999
121404	28.5666008	1.439	0.1241	0.05397	5.8309999	162.8970032	5	1399	73	79.6557007	40	30
121404	2.92115	1.647	0.1529	0.05521	5.4219999	101.3099976	5	1087	97	81.9847031	59	50
121404	14.3129997	1.812	0.1862	0.04005	7.4949999	258.6900024	45	933	97	84.0093994	47	50
121404	7.30305	1.137	0.1162	0.05275	5.0539999	51.3401985	5	1105	95	81.6542969	78	50
121404	6.30759	1.647	0.1529	0.05521	5.4219999	84.805603	5	1176	94	81.6818008	44	50
121404	14.8906002	0.7003	0.09334	0.03011	5.0570002	340.2009888	5	1122	127	82.5495987	78	90
121404	14.3129997	0.7003	0.09334	0.03011	5.0570002	168.6900024	5	1227	127	82.6511993	78	90
121404	15.2285995	0.7003	0.09334	0.03011	5.0570002	197.1029968	63	958	128	82.6539993	78	90
121404	20.9258995	0.7391	0.1416	0.05275	5.0539999	132.8789978	98	1041	141	84.5353012	78	100
121404	23.6114998	1.092	0.1162	0.04	4.9619999	285.9450073	65	858	141	84.4759979	78	100
121404	25.6574993	0.5019	0.04973	0.02315	5.3260002	180	6	816	142	84.4707031	87	100
121404	35.2896996	0.7391	0.1416	0.05275	5.0539999	213.4649963	77	866	141	84.3308029	78	100
121995	17.3614006	1.159	0.151	0.02862	5.4050002	129.8059998	5	1415	89	84.1852036	50	50
121995	1.14661	1.647	0.1529	0.05521	5.4219999	180	5	1134	93	81.3487015	78	50
121995	2.43119	1.439	0.1241	0.05397	5.8309999	315	5	1135	86	83.0159988	1	50
121995	9.3719501	1.424	0.1229	0.04023	5.1129999	345.9639893	5	1205	105	83.6048965	78	70
121995	7.43398	1.257	0.1611	0.04136	5.2480001	265.6010132	5	1174	104	81.2435989	78	70
121995	22.7859001	1.424	0.1229	0.04023	5.1129999	257.618988	43	1301	103	83.6048965	68	70
121995	29.4913006	1.137	0.1162	0.05275	5.0539999	193.298996	5	1266	111	83.4971008	78	80
121995	11.4549999	0.7003	0.09334	0.03011	5.0570002	302.9049988	5	1059	127	82.6421967	78	90
121995	19.4988995	0.7003	0.09334	0.03011	5.0570002	222.7089996	5	1047	127	82.6421967	78	90
121995	27.9452991	0.7003	0.09334	0.03011	5.0570002	234.2109985	5	1203	127	82.6511993	78	90
121995	13.5278997	0.7003	0.09334	0.03011	5.0570002	253.0720062	5	993	128	82.5421982	78	90
121995	13.5278997	0.7003	0.09334	0.03011	5.0570002	253.0720062	5	993	128	82.5421982	78	90
121995	20.8603001	0.7391	0.1416	0.05275	5.0539999	240.0679932	77	1080	140	84.2757034	78	100
121995	15.6532001	0.7391	0.1416	0.05275	5.0539999	270	5	736	144	84.4126968	87	100
122586	25.0443001	1.831	0.07747	0.07126	6.8959999	136.7359924	5	1478	74	80.7126007	40	30
122586	13.6847	1.278	0.1784	0.03211	5.3439999	189.4620056	5	1282	91	84.180397	68	50
122586	18.8813	1.812	0.1862	0.04005	7.4949999	290.5559998	5	1344	92	84.0010986	51	50
122586	29.7050991	1.137	0.1162	0.05275	5.0539999	15.2551003	5	1057	105	81.2435989	78	70
122586	8.4050503	1.137	0.1162	0.05275	5.0539999	151.6990051	5	1083	112	83.5042038	78	80
122586	19.8404999	0.7003	0.09334	0.03011	5.0570002	146.3099976	5	1184	127	82.6511993	78	90
122586	25.1247997	0.7003	0.09334	0.03011	5.0570002	230.1940002	18	1133	127	82.7440033	78	90
122586	10.7511997	0.7003	0.09334	0.03011	5.0570002	161.5650024	36	850	130	82.6539993	78	90
122586	18.7908993	1.092	0.1162	0.04	4.9619999	208.0720062	5	851	143	84.5290985	78	100
122586	4.0476699	0.5019	0.04973	0.02315	5.3260002	81.8699036	5	714	143	84.4707031	87	100
123177	26.6368999	1.137	0.1162	0.05275	5.0539999	241.3899994	5	1284	92	83.9293976	47	50
123177	16.4631996	1.529	0.1529	0.05521	5.296	118.3010025	5	1052	88	83.4703979	1	50
123177	16.4095001	1.439	0.1241	0.05397	5.8309999	80.217598	5	1261	87	83.0225983	1	50
123177	16.2653008	1.137	0.1162	0.05275	5.0539999	120.9639969	5	1118	104	81.2435989	78	70
123177	23.1644993	0.7003	0.09334	0.03011	5.0570002	169.2160034	5	1005	127	82.6421967	78	90
123177	20.9127998	0.7003	0.09334	0.03011	5.0570002	135	5	1160	127	82.6421967	78	90
123177	18.0942001	0.7003	0.09334	0.03011	5.0570002	332.6499939	5	1097	128	82.5495987	78	90
123177	5.7147799	0.7003	0.09334	0.03011	5.0570002	143.1300049	97	874	128	82.6539993	78	90
123177	21.5165997	0.5019	0.04973	0.02315	5.3260002	156.0379944	73	892	141	84.4759979	87	100
123177	27.7157993	0.7391	0.1416	0.05275	5.0539999	17.7446995	65	1001	142	-9999	78	100
123768	25.1147003	1.439	0.1241	0.05397	5.8309999	253.8869934	5	1360	73	79.6275024	40	30
123768	12.783	1.439	0.1241	0.05397	5.8309999	48.5763016	5	1088	97	81.9847031	113	50
123768	27.6471996	1.137	0.1162	0.05275	5.0539999	6.5819402	63	1142	94	84.0182037	78	50
123768	2.92115	1.812	0.1862	0.04005	7.4949999	281.3099976	5	1371	91	84.0010986	51	50
123768	2.92115	1.647	0.1351	0.04238	5.4219999	168.6900024	5	1200	86	82.1267014	44	50
123768	11.1513004	1.137	0.1162	0.05275	5.0539999	203.9620056	5	1246	111	83.4971008	78	80
123768	25.1947994	0.7003	0.09334	0.03011	5.0570002	268.7810059	5	1110	127	82.5421982	78	90
123768	21.5417995	1.604	0.1517	0.05521	5.296	210.4660034	65	1000	130	82.3890991	59	90
123768	15.0307999	1.092	0.1162	0.04	4.9619999	243.4349976	5	776	143	84.5290985	78	100
123768	5.11485	0.5019	0.04973	0.02315	5.3260002	26.5650997	5	610	144	84.7518997	87	100
123768	21.4787998	0.7391	0.1416	0.05275	5.0539999	187.3059998	84	965	141	84.2757034	78	100
123768	11.4549999	0.7391	0.1416	0.05275	5.0539999	110.2249985	24	836	143	84.3308029	87	100
124359	14.3761997	1.831	0.07747	0.07126	6.8959999	51.3401985	5	1287	74	80.4113998	40	30
124359	37.0870018	1.439	0.1241	0.05397	5.8309999	96.8427963	5	1323	73	79.6275024	40	30
124359	2.56253	1.812	0.1862	0.04005	7.4949999	26.5650997	24	877	96	83.9648972	59	50
124359	9.6714096	1.602	0.1505	0.04683	6.1110001	130.2359924	5	1204	85	82.1267014	59	50
124359	5.11485	0.7003	0.09334	0.03011	5.0570002	26.5650997	5	1113	128	82.5495987	78	90
124359	22.3623009	0.7003	0.09334	0.03011	5.0570002	4.1849198	5	1133	127	82.5421982	78	90
124359	10.4549999	0.5019	0.04973	0.02315	5.3260002	77.471199	5	672	144	84.6130981	87	100
124359	16.5699005	0.5019	0.04973	0.02315	5.3260002	289.6539917	5	729	144	84.6629028	87	100
124359	31.5960007	0.7391	0.1416	0.05275	5.0539999	21.9745007	92	938	140	84.1392975	78	100
124950	28.0463009	1.439	0.1241	0.05397	5.8309999	174.6109924	5	1281	74	80.7126007	40	30
124950	54.3446999	1.812	0.1862	0.04005	7.4949999	93.7045975	17	1188	92	83.9293976	47	50
124950	27.7756004	1.137	0.1162	0.05275	5.0539999	128.8300018	5	1150	104	81.2435989	78	70
124950	20.2157001	1.137	0.1162	0.05275	5.0539999	137.2030029	5	1127	111	83.4971008	78	80
124950	29.2434998	1.137	0.1162	0.05275	5.0539999	208.8560028	5	1220	112	83.9649963	78	80
124950	10.7511997	1.137	0.1162	0.05275	5.0539999	161.5650024	5	1168	112	83.9428024	78	80
124950	15.8043003	0.7003	0.09334	0.03011	5.0570002	188.1300049	5	1018	127	82.6421967	78	90
124950	31.9706993	1.604	0.1517	0.05521	5.296	167.9689941	34	1010	129	82.4489975	78	90
124950	13.5503998	0.7391	0.1416	0.05275	5.0539999	4.7636399	5	805	129	82.6539993	78	90
124950	22.3264008	0.5019	0.04973	0.02315	5.3260002	133.0249939	5	808	140	84.4759979	87	100
124950	28.6476002	0.7391	0.1416	0.05275	5.0539999	278.427002	5	720	144	84.4353027	78	100
125541	15.0307999	1.439	0.1241	0.05397	5.8309999	26.5650997	5	1269	88	83.0225983	1	50
125541	18.8962994	1.137	0.1162	0.05275	5.0539999	232.125	77	936	115	83.4722977	78	80
126132	20.3794003	1.439	0.1241	0.05397	5.8309999	184.6349945	5	1260	74	80.7126007	40	30
126132	15.6532001	1.812	0.1862	0.04005	7.4949999	270	5	1295	95	83.8811035	47	50
126132	28.8645992	1.137	0.1162	0.05275	5.0539999	164.1970062	77	969	115	83.4722977	78	80
126132	13.7291002	0.7003	0.09334	0.03011	5.0570002	235.0079956	48	969	126	82.7440033	78	90
126132	25.1947994	0.7003	0.09334	0.03011	5.0570002	91.2189026	5	1012	128	82.5495987	78	90
126132	32.4595985	0.5019	0.04973	0.02315	5.3260002	167.276001	5	791	142	84.4759979	87	100
126132	29.4913006	1.092	0.1162	0.04	4.9619999	76.7014008	5	903	142	84.4759979	78	100
126132	3.33957	0.7391	0.1416	0.05275	5.0539999	120.9639969	5	668	143	84.344101	87	100
126723	17.3614006	1.137	0.1162	0.05275	5.0539999	219.8059998	20	1129	95	83.9293976	47	50
126723	25.6672001	1.137	0.1162	0.05275	5.0539999	58.6269989	94	983	113	83.6866989	78	80
126723	25.7350006	0.5019	0.04973	0.02315	5.3260002	138.3659973	5	837	142	84.4707031	87	100
126723	37.9015007	0.7391	0.1416	0.05275	5.0539999	197.9689941	5	836	142	84.1832962	78	100
[truncated: 29 more rows]
